# Supplementary material for: Genomic Features of Open Chromatin Regions (OCRs) in Wild Soybean and Their Effects on Gene Expressions
Source: Genes (Basel). 2021 Apr 25;12(5):640. doi: 10.3390/genes12050640 (PMC8146116; doi:10.3390/genes12050640)
Supplement: Supplementary file 1 [file genes-12-00640-s001.zip]

Archive with 3 entries (2 files):
- Sup_Table.xlsx
- __MACOSX/
- __MACOSX/._Sup_Table.xlsx
