# Supplementary material for: Genomic Features of Open Chromatin Regions (OCRs) in Wild Soybean and Their Effects on Gene Expressions
Source: Genes (Basel). 2021 Apr 25;12(5):640. doi: 10.3390/genes12050640 (PMC8146116; doi:10.3390/genes12050640)
Supplement: Supplementary file 1 [file genes-12-00640-s001.zip › Sup_Table.xlsx]

## Sheet: Table S1
Table S1. The list of raw data from ATAC-seq, ChIP-seq and RNA-seq in this study.
Sample Description	Clean Data Name	Raw reads	Clean reads	Mapping rate	Uniquely mapping reads	NCBI accession	Source
W05 Leaf ATAC-seq rep1	M99.W05.Leaf.ATAC1.raw.R1.fq.gz,M99.W05.Leaf.ATAC1.raw.R2.fq.gz	40852167	40839483	0.8928	11756317 (28.79%)	PRJNA716521	This study
W05 Leaf ATAC-seq rep2	M100.W05.Leaf.ATAC2.raw.R1.fq.gz,M100.W05.Leaf.ATAC2.raw.R2.fq.gz	32056357	32047631	0.8932	8992833 (28.06%)	PRJNA716521	This study
W05 ATAC-seq Input Control	M68.ATAC.genomic.Input.R1.fq.gz,M68.ATAC.genomic.Input.R2.fq.gz	42388131	42384280	0.9754	16470358 (38.86%)	PRJNA716521	This study
W05 Leaf H3K27me3 ChIPseq rep1	K05.H3K27me3-ChIP1.raw.R1.fq.gz,K05.H3K27me3-ChIP1.raw.R2.fq.gz	46169366	46166070	0.9908	13655329 (29.58%)	PRJNA716521	This study
W05 Leaf H3K27me3 ChIPseq rep2	K06.H3K27me3-ChIP2.raw.R1.fq.gz,K06.H3K27me3-ChIP2.raw.R2.fq.gz	39626733	39620991	0.9903	12855918 (32.45%)	PRJNA716521	This study
W05 Leaf H3K4me3 ChIPseq rep1	K07.H3K4me3-ChIP1.raw.R1.fq.gz,K07.H3K4me3-ChIP1.raw.R2.fq.gz	33147672	33145665	0.9918	9092241 (27.43%)	PRJNA716521	This study
W05 Leaf H3K4me3 ChIPseq rep2	K08.H3K4me3-ChIP2.raw.R1.fq.gz,K08.H3K4me3-ChIP2.raw.R2.fq.gz	32843854	32842634	0.9913	7232272 (22.02%)	PRJNA716521	This study
W05 Hisone ChIPseq Input Control	K69.Histone.ChIP.input.R1.fastq.gz,K69.Histone.ChIP.input.R2.fastq.gz	45935398	45933472	0.9745	12276958 (26.73%)	PRJNA716521	This study
W05 Leaf RNAseq rep1	SRR8552880	35447141	20710672	0.9863	/	SRR8552880	Xie et al, 2019
W05 Leaf RNAseq rep2	SRR8552881	36934069	21779580	0.9864	/	SRR8552881	Xie et al, 2019
W05 Leaf RNAseq rep3	SRR8552883	30146926	17747322	0.9873	/	SRR8552883	Xie et al, 2019

## Sheet: Table S2
Table S2. The genomic annotation of W05 open chromatin regions (OCRs).
Chromosome	Start	End	Width	Name	Annotation	Gene ID	Distance To TSS
Chr01	50446	50617	172	W05_OCR00001	Distal Intergenic	Glysoja.01G000001	10284
Chr01	50898	51038	141	W05_OCR00002	Distal Intergenic	Glysoja.01G000001	9863
Chr01	61838	64321	2484	W05_OCR00003	Promoter (<=1kb)	Glysoja.01G000001	-937
Chr01	190248	190604	357	W05_OCR00004	Promoter (<=1kb)	Glysoja.01G000008	0
Chr01	246774	247110	337	W05_OCR00005	Promoter (<=1kb)	Glysoja.01G000011	165
Chr01	279053	280064	1012	W05_OCR00006	Promoter (<=1kb)	Glysoja.01G000013	0
Chr01	326750	327712	963	W05_OCR00007	Promoter (<=1kb)	Glysoja.01G000020	0
Chr01	328845	329274	430	W05_OCR00008	Promoter (1-2kb)	Glysoja.01G000020	1509
Chr01	329436	329990	555	W05_OCR00009	3' UTR	Glysoja.01G000020	2100
Chr01	330097	330820	724	W05_OCR00010	Downstream (1-2kb)	Glysoja.01G000020	2761
Chr01	337558	338096	539	W05_OCR00011	Promoter (<=1kb)	Glysoja.01G000021	0
Chr01	341365	341683	319	W05_OCR00012	Downstream (2-3kb)	Glysoja.01G000021	-3274
Chr01	343160	343547	388	W05_OCR00013	Downstream (<1kb)	Glysoja.01G000022	4479
Chr01	375095	375859	765	W05_OCR00014	Promoter (<=1kb)	Glysoja.01G000026	42
Chr01	428308	428674	367	W05_OCR00015	Promoter (<=1kb)	Glysoja.01G000038	0
Chr01	429627	429775	149	W05_OCR00016	Promoter (1-2kb)	Glysoja.01G000038	1136
Chr01	465605	466241	637	W05_OCR00017	Promoter (<=1kb)	Glysoja.01G000044	11
Chr01	475861	476587	727	W05_OCR00018	Promoter (<=1kb)	Glysoja.01G000047	0
Chr01	502229	503214	986	W05_OCR00019	Promoter (<=1kb)	Glysoja.01G000052	0
Chr01	508448	508732	285	W05_OCR00020	Distal Intergenic	Glysoja.01G000052	-5255
Chr01	512826	513114	289	W05_OCR00021	Distal Intergenic	Glysoja.01G000052	-9633
Chr01	520182	520839	658	W05_OCR00022	Distal Intergenic	Glysoja.01G000053	7332
Chr01	556755	557151	397	W05_OCR00023	Downstream (<1kb)	Glysoja.01G000056	-2541
Chr01	601801	602221	421	W05_OCR00024	Intron (Glysoja.01G000061.1/Glysoja.01G000061, intron 1 of 1)	Glysoja.01G000061	2058
Chr01	614881	615365	485	W05_OCR00025	Distal Intergenic	Glysoja.01G000063	-2387
Chr01	617345	618195	851	W05_OCR00026	Promoter (<=1kb)	Glysoja.01G000063	0
Chr01	618319	618881	563	W05_OCR00027	Promoter (<=1kb)	Glysoja.01G000063	567
Chr01	619252	619591	340	W05_OCR00028	Promoter (1-2kb)	Glysoja.01G000063	1500
Chr01	619970	620209	240	W05_OCR00029	Downstream (<1kb)	Glysoja.01G000063	2218
Chr01	630367	630549	183	W05_OCR00030	Promoter (<=1kb)	Glysoja.01G000064	0
Chr01	631832	632598	767	W05_OCR00031	Promoter (<=1kb)	Glysoja.01G000065	0
Chr01	637188	637455	268	W05_OCR00032	Promoter (<=1kb)	Glysoja.01G000066	0
Chr01	700113	700794	682	W05_OCR00033	Intron (Glysoja.01G000070.1/Glysoja.01G000070, intron 4 of 4)	Glysoja.01G000071	-3072
Chr01	703612	704271	660	W05_OCR00034	Promoter (<=1kb)	Glysoja.01G000071	0
Chr01	737901	738129	229	W05_OCR00035	Downstream (1-2kb)	Glysoja.01G000073	4179
Chr01	740364	740699	336	W05_OCR00036	Promoter (1-2kb)	Glysoja.01G000073	1609
Chr01	740804	741312	509	W05_OCR00037	Promoter (<=1kb)	Glysoja.01G000073	996
Chr01	754292	754678	387	W05_OCR00038	Distal Intergenic	Glysoja.01G000074	-8890
Chr01	794640	795139	500	W05_OCR00039	Promoter (<=1kb)	Glysoja.01G000079	0
Chr01	817160	817413	254	W05_OCR00040	Promoter (<=1kb)	Glysoja.01G000082	0
Chr01	870340	871178	839	W05_OCR00041	Promoter (1-2kb)	Glysoja.01G000088	1255
Chr01	933415	933798	384	W05_OCR00042	Distal Intergenic	Glysoja.01G000093	2389
Chr01	937421	938026	606	W05_OCR00043	Promoter (<=1kb)	Glysoja.01G000094	0
Chr01	955089	955345	257	W05_OCR00044	Promoter (<=1kb)	Glysoja.01G000095	0
Chr01	969141	969426	286	W05_OCR00045	Distal Intergenic	Glysoja.01G000097	-2214
Chr01	987685	988155	471	W05_OCR00046	Promoter (<=1kb)	Glysoja.01G000099	0
Chr01	1014091	1014334	244	W05_OCR00047	Promoter (<=1kb)	Glysoja.01G000102	30
Chr01	1023277	1024658	1382	W05_OCR00048	Promoter (<=1kb)	Glysoja.01G000103	0
Chr01	1033003	1033727	725	W05_OCR00049	Promoter (<=1kb)	Glysoja.01G000104	0
Chr01	1044815	1045208	394	W05_OCR00050	Promoter (<=1kb)	Glysoja.01G000106	0
Chr01	1049760	1050128	369	W05_OCR00051	Promoter (<=1kb)	Glysoja.01G000107	0
Chr01	1109998	1110338	341	W05_OCR00052	Promoter (<=1kb)	Glysoja.01G000114	0
Chr01	1350181	1351060	880	W05_OCR00053	Promoter (<=1kb)	Glysoja.01G000136	0
Chr01	1365616	1365877	262	W05_OCR00054	Promoter (1-2kb)	Glysoja.01G000137	1703
Chr01	1382173	1382431	259	W05_OCR00055	Distal Intergenic	Glysoja.01G000138	-3482
Chr01	1421203	1421520	318	W05_OCR00056	Promoter (<=1kb)	Glysoja.01G000140	0
Chr01	1441455	1441715	261	W05_OCR00057	Distal Intergenic	Glysoja.01G000144	-2018
Chr01	1443376	1443649	274	W05_OCR00058	Promoter (<=1kb)	Glysoja.01G000144	-84
Chr01	1458351	1458572	222	W05_OCR00059	Distal Intergenic	Glysoja.01G000145	-8205
Chr01	1465932	1466908	977	W05_OCR00060	Promoter (<=1kb)	Glysoja.01G000145	0
Chr01	1498864	1499138	275	W05_OCR00061	Promoter (<=1kb)	Glysoja.01G000146	0
Chr01	1511366	1511786	421	W05_OCR00062	Distal Intergenic	Glysoja.01G000147	-6881
Chr01	1513190	1513721	532	W05_OCR00063	Distal Intergenic	Glysoja.01G000147	-4946
Chr01	1513962	1514297	336	W05_OCR00064	Distal Intergenic	Glysoja.01G000147	-4370
Chr01	1515519	1515893	375	W05_OCR00065	Distal Intergenic	Glysoja.01G000147	-2774
Chr01	1530141	1530502	362	W05_OCR00066	Promoter (<=1kb)	Glysoja.01G000148	0
Chr01	1535765	1536244	480	W05_OCR00067	Promoter (<=1kb)	Glysoja.01G000149	229
Chr01	1547545	1547728	184	W05_OCR00068	Promoter (<=1kb)	Glysoja.01G000152	0
Chr01	1548387	1548687	301	W05_OCR00069	Promoter (<=1kb)	Glysoja.01G000153	-530
Chr01	1549025	1549698	674	W05_OCR00070	Promoter (<=1kb)	Glysoja.01G000153	0
Chr01	1550010	1550781	772	W05_OCR00071	Promoter (<=1kb)	Glysoja.01G000153	793
Chr01	1552222	1552626	405	W05_OCR00072	Downstream (2-3kb)	Glysoja.01G000153	3005
Chr01	1555317	1556011	695	W05_OCR00073	3' UTR	Glysoja.01G000154	2790
Chr01	1558486	1558850	365	W05_OCR00074	Promoter (<=1kb)	Glysoja.01G000154	0
Chr01	1561880	1562196	317	W05_OCR00075	Promoter (1-2kb)	Glysoja.01G000155	-1090
Chr01	1563118	1563411	294	W05_OCR00076	Promoter (<=1kb)	Glysoja.01G000155	0
Chr01	1645564	1646012	449	W05_OCR00077	Promoter (<=1kb)	Glysoja.01G000164	-132
Chr01	1668001	1668324	324	W05_OCR00078	Promoter (1-2kb)	Glysoja.01G000167	1312
Chr01	1668933	1669522	590	W05_OCR00079	Promoter (<=1kb)	Glysoja.01G000167	114
Chr01	1670987	1671220	234	W05_OCR00080	Promoter (1-2kb)	Glysoja.01G000167	-1351
Chr01	1681740	1682229	490	W05_OCR00081	3' UTR	Glysoja.01G000168	2645
Chr01	1693262	1693404	143	W05_OCR00082	Promoter (1-2kb)	Glysoja.01G000170	1800
Chr01	1713918	1714557	640	W05_OCR00083	Distal Intergenic	Glysoja.01G000172	5268
Chr01	1723040	1723510	471	W05_OCR00084	Downstream (1-2kb)	Glysoja.01G000173	4397
Chr01	1724784	1726069	1286	W05_OCR00085	Promoter (1-2kb)	Glysoja.01G000173	1838
Chr01	1727606	1727914	309	W05_OCR00086	Promoter (<=1kb)	Glysoja.01G000173	0
Chr01	1740178	1740434	257	W05_OCR00087	Distal Intergenic	Glysoja.01G000173	-12271
Chr01	1757614	1758004	391	W05_OCR00088	Promoter (<=1kb)	Glysoja.01G000174	0
Chr01	1767685	1768111	427	W05_OCR00089	Promoter (1-2kb)	Glysoja.01G000175	-1987
Chr01	1769964	1770600	637	W05_OCR00090	Promoter (<=1kb)	Glysoja.01G000175	0
Chr01	1778640	1779583	944	W05_OCR00091	Promoter (<=1kb)	Glysoja.01G000177	0
Chr01	1782111	1783367	1257	W05_OCR00092	Promoter (<=1kb)	Glysoja.01G000178	0
Chr01	1798365	1798797	433	W05_OCR00093	Distal Intergenic	Glysoja.01G000179	-6609
Chr01	1810033	1810889	857	W05_OCR00094	Promoter (<=1kb)	Glysoja.01G000180	27
Chr01	1824461	1824740	280	W05_OCR00095	Promoter (<=1kb)	Glysoja.01G000182	0
Chr01	1827683	1827998	316	W05_OCR00096	Promoter (<=1kb)	Glysoja.01G000183	0
Chr01	1828493	1829277	785	W05_OCR00097	Promoter (<=1kb)	Glysoja.01G000183	694
Chr01	1839144	1839688	545	W05_OCR00098	Downstream (2-3kb)	Glysoja.01G000184	3221
Chr01	1842220	1842999	780	W05_OCR00099	Promoter (<=1kb)	Glysoja.01G000184	0
Chr01	1872649	1872911	263	W05_OCR00100	Promoter (<=1kb)	Glysoja.01G000188	0
Chr01	1879667	1880150	484	W05_OCR00101	Intron (Glysoja.01G000189.1/Glysoja.01G000189, intron 5 of 12)	Glysoja.01G000189	3442
Chr01	1903021	1904124	1104	W05_OCR00102	Promoter (1-2kb)	Glysoja.01G000190	1695
Chr01	1913055	1913276	222	W05_OCR00103	Distal Intergenic	Glysoja.01G000190	-7236
Chr01	1928426	1928757	332	W05_OCR00104	Promoter (<=1kb)	Glysoja.01G000191	-230
Chr01	1933887	1934372	486	W05_OCR00105	Distal Intergenic	Glysoja.01G000191	-5691
Chr01	1942928	1943112	185	W05_OCR00106	Intron (Glysoja.01G000192.1/Glysoja.01G000192, intron 2 of 3)	Glysoja.01G000192	2789
Chr01	1943309	1943754	446	W05_OCR00107	Exon (Glysoja.01G000192.1/Glysoja.01G000192, exon 3 of 4)	Glysoja.01G000192	3170
Chr01	1957287	1957815	529	W05_OCR00108	Promoter (<=1kb)	Glysoja.01G000193	0
Chr01	1993709	1994005	297	W05_OCR00109	Downstream (<1kb)	Glysoja.01G000195	6663
Chr01	1994791	1995358	568	W05_OCR00110	3' UTR	Glysoja.01G000195	5310
Chr01	2034967	2035209	243	W05_OCR00111	Promoter (<=1kb)	Glysoja.01G000198	-412
Chr01	2133761	2134129	369	W05_OCR00112	Promoter (1-2kb)	Glysoja.01G000206	-1532
Chr01	2187937	2188368	432	W05_OCR00113	Promoter (<=1kb)	Glysoja.01G000212	0
Chr01	2203103	2203540	438	W05_OCR00114	Promoter (<=1kb)	Glysoja.01G000215	0
Chr01	2206070	2206813	744	W05_OCR00115	Promoter (<=1kb)	Glysoja.01G000216	0
Chr01	2223198	2223598	401	W05_OCR00116	Promoter (<=1kb)	Glysoja.01G000219	0
Chr01	2228879	2229605	727	W05_OCR00117	Promoter (<=1kb)	Glysoja.01G000221	865
Chr01	2290354	2290711	358	W05_OCR00118	Promoter (<=1kb)	Glysoja.01G000224	0
Chr01	2293537	2293927	391	W05_OCR00119	Exon (Glysoja.01G000224.2/Glysoja.01G000224, exon 6 of 7)	Glysoja.01G000224	3079
Chr01	2294644	2295081	438	W05_OCR00120	Exon (Glysoja.01G000224.2/Glysoja.01G000224, exon 7 of 7)	Glysoja.01G000224	4186
Chr01	2334400	2334657	258	W05_OCR00121	Downstream (<1kb)	Glysoja.01G000228	3650
Chr01	2338054	2338544	491	W05_OCR00122	Promoter (<=1kb)	Glysoja.01G000228	0
Chr01	2343896	2344140	245	W05_OCR00123	Distal Intergenic	Glysoja.01G000228	-5567
Chr01	2345435	2345929	495	W05_OCR00124	Distal Intergenic	Glysoja.01G000229	-3899
Chr01	2346934	2347283	350	W05_OCR00125	Distal Intergenic	Glysoja.01G000229	-2545
Chr01	2368108	2368480	373	W05_OCR00126	Promoter (<=1kb)	Glysoja.01G000231	64
Chr01	2378043	2378311	269	W05_OCR00127	Distal Intergenic	Glysoja.01G000232	-4912
Chr01	2446412	2447362	951	W05_OCR00128	Promoter (<=1kb)	Glysoja.01G000236	0
Chr01	2475355	2476546	1192	W05_OCR00129	Promoter (<=1kb)	Glysoja.01G000239	0
Chr01	2514285	2514625	341	W05_OCR00130	Distal Intergenic	Glysoja.01G000243	3530
Chr01	2610348	2610638	291	W05_OCR00131	Promoter (1-2kb)	Glysoja.01G000250	-1575
Chr01	2611040	2611269	230	W05_OCR00132	Promoter (<=1kb)	Glysoja.01G000250	-944
Chr01	2611393	2611899	507	W05_OCR00133	Promoter (<=1kb)	Glysoja.01G000250	-314
Chr01	2612057	2613451	1395	W05_OCR00134	Promoter (<=1kb)	Glysoja.01G000250	0
Chr01	2640008	2640456	449	W05_OCR00135	Distal Intergenic	Glysoja.01G000251	12297
Chr01	2647425	2647855	431	W05_OCR00136	Distal Intergenic	Glysoja.01G000252	-10898
Chr01	2649624	2650062	439	W05_OCR00137	Distal Intergenic	Glysoja.01G000252	-8691
Chr01	2652785	2653162	378	W05_OCR00138	Distal Intergenic	Glysoja.01G000252	-5591
Chr01	2711884	2712115	232	W05_OCR00139	Promoter (1-2kb)	Glysoja.01G000254	1861
Chr01	2717332	2717819	488	W05_OCR00140	Promoter (<=1kb)	Glysoja.01G000255	298
Chr01	2725143	2726562	1420	W05_OCR00141	Promoter (1-2kb)	Glysoja.01G000256	1377
Chr01	2726679	2728057	1379	W05_OCR00142	Promoter (<=1kb)	Glysoja.01G000256	0
Chr01	2730728	2731145	418	W05_OCR00143	Distal Intergenic	Glysoja.01G000256	-2789
Chr01	2731361	2731680	320	W05_OCR00144	Distal Intergenic	Glysoja.01G000256	-3422
Chr01	2753049	2753577	529	W05_OCR00145	Promoter (<=1kb)	Glysoja.01G000258	0
Chr01	2754536	2754872	337	W05_OCR00146	Promoter (<=1kb)	Glysoja.01G000258	-955
Chr01	2756414	2757080	667	W05_OCR00147	Promoter (<=1kb)	Glysoja.01G000259	0
Chr01	2821986	2822414	429	W05_OCR00148	Promoter (<=1kb)	Glysoja.01G000265	-44
Chr01	2955449	2955820	372	W05_OCR00149	Promoter (<=1kb)	Glysoja.01G000280	0
Chr01	3004270	3004652	383	W05_OCR00150	Promoter (1-2kb)	Glysoja.01G000285	-1044
Chr01	3023695	3024044	350	W05_OCR00151	Distal Intergenic	Glysoja.01G000286	-2573
Chr01	3031659	3032330	672	W05_OCR00152	Distal Intergenic	Glysoja.01G000287	7196
Chr01	3038286	3039727	1442	W05_OCR00153	Promoter (<=1kb)	Glysoja.01G000287	0
Chr01	3103401	3104109	709	W05_OCR00154	Promoter (<=1kb)	Glysoja.01G000291	0
Chr01	3196906	3197407	502	W05_OCR00155	Promoter (<=1kb)	Glysoja.01G000302	0
Chr01	3207950	3208340	391	W05_OCR00156	Promoter (<=1kb)	Glysoja.01G000304	0
Chr01	3235161	3235675	515	W05_OCR00157	Distal Intergenic	Glysoja.01G000306	7950
Chr01	3253682	3255379	1698	W05_OCR00158	Promoter (<=1kb)	Glysoja.01G000307	812
Chr01	3255613	3256114	502	W05_OCR00159	3' UTR	Glysoja.01G000307	2743
Chr01	3266266	3266837	572	W05_OCR00160	Promoter (<=1kb)	Glysoja.01G000309	0
Chr01	3282555	3283171	617	W05_OCR00161	Promoter (<=1kb)	Glysoja.01G000311	0
Chr01	3352674	3353169	496	W05_OCR00162	Distal Intergenic	Glysoja.01G000315	-5456
Chr01	3358515	3358772	258	W05_OCR00163	Promoter (<=1kb)	Glysoja.01G000315	0
Chr01	3411016	3411415	400	W05_OCR00164	Promoter (<=1kb)	Glysoja.01G000318	0
Chr01	3431416	3432011	596	W05_OCR00165	Promoter (<=1kb)	Glysoja.01G000321	2
Chr01	3459813	3460237	425	W05_OCR00166	Promoter (<=1kb)	Glysoja.01G000323	327
Chr01	3461318	3461666	349	W05_OCR00167	Promoter (1-2kb)	Glysoja.01G000323	1832
Chr01	3538887	3539303	417	W05_OCR00168	3' UTR	Glysoja.01G000328	-5182
Chr01	3554841	3555094	254	W05_OCR00169	Promoter (<=1kb)	Glysoja.01G000330	-65
Chr01	3591053	3592212	1160	W05_OCR00170	Promoter (<=1kb)	Glysoja.01G000334	0
Chr01	3600420	3600644	225	W05_OCR00171	Promoter (<=1kb)	Glysoja.01G000336	-804
Chr01	3655516	3655745	230	W05_OCR00172	Promoter (<=1kb)	Glysoja.01G000343	449
Chr01	3688452	3688984	533	W05_OCR00173	Promoter (1-2kb)	Glysoja.01G000345	-1584
Chr01	3822798	3823591	794	W05_OCR00174	Promoter (<=1kb)	Glysoja.01G000353	0
Chr01	3837144	3837604	461	W05_OCR00175	Promoter (<=1kb)	Glysoja.01G000356	0
Chr01	3927592	3928342	751	W05_OCR00176	Promoter (<=1kb)	Glysoja.01G000359	0
Chr01	3930407	3931266	860	W05_OCR00177	Downstream (1-2kb)	Glysoja.01G000359	-2113
Chr01	3932083	3932349	267	W05_OCR00178	Promoter (1-2kb)	Glysoja.01G000360	1862
Chr01	3932753	3933161	409	W05_OCR00179	Promoter (1-2kb)	Glysoja.01G000360	1050
Chr01	3934038	3934363	326	W05_OCR00180	Promoter (<=1kb)	Glysoja.01G000360	0
Chr01	3934552	3934803	252	W05_OCR00181	Promoter (<=1kb)	Glysoja.01G000361	0
Chr01	3956845	3958119	1275	W05_OCR00182	Promoter (<=1kb)	Glysoja.01G000363	142
Chr01	4019400	4019615	216	W05_OCR00183	Promoter (<=1kb)	Glysoja.01G000368	0
Chr01	4019780	4020353	574	W05_OCR00184	Promoter (<=1kb)	Glysoja.01G000369	0
Chr01	4020480	4021027	548	W05_OCR00185	Promoter (<=1kb)	Glysoja.01G000369	209
Chr01	4023098	4023328	231	W05_OCR00186	Promoter (1-2kb)	Glysoja.01G000370	1797
Chr01	4023691	4025111	1421	W05_OCR00187	Promoter (<=1kb)	Glysoja.01G000370	14
Chr01	4029047	4029254	208	W05_OCR00188	Distal Intergenic	Glysoja.01G000370	-3922
Chr01	4040272	4040843	572	W05_OCR00189	Promoter (<=1kb)	Glysoja.01G000371	0
Chr01	4084295	4084489	195	W05_OCR00190	Distal Intergenic	Glysoja.01G000374	-14900
Chr01	4123667	4124246	580	W05_OCR00191	Promoter (<=1kb)	Glysoja.01G000375	270
Chr01	4134648	4135024	377	W05_OCR00192	Distal Intergenic	Glysoja.01G000376	-3082
Chr01	4137145	4137538	394	W05_OCR00193	Promoter (<=1kb)	Glysoja.01G000376	-568
Chr01	4138061	4138324	264	W05_OCR00194	Promoter (<=1kb)	Glysoja.01G000376	0
Chr01	4139541	4139976	436	W05_OCR00195	Promoter (1-2kb)	Glysoja.01G000376	1435
Chr01	4140084	4140876	793	W05_OCR00196	Promoter (1-2kb)	Glysoja.01G000376	1978
Chr01	4144876	4145403	528	W05_OCR00197	Distal Intergenic	Glysoja.01G000377	-4858
Chr01	4146015	4146249	235	W05_OCR00198	Distal Intergenic	Glysoja.01G000377	-4012
Chr01	4150224	4150457	234	W05_OCR00199	Promoter (<=1kb)	Glysoja.01G000377	0
Chr01	4214167	4214790	624	W05_OCR00200	Promoter (<=1kb)	Glysoja.01G000382	0
Chr01	4292794	4293134	341	W05_OCR00201	Promoter (<=1kb)	Glysoja.01G000387	51
Chr01	4348266	4348649	384	W05_OCR00202	Promoter (<=1kb)	Glysoja.01G000394	0
Chr01	4351941	4352225	285	W05_OCR00203	Distal Intergenic	Glysoja.01G000394	3601
Chr01	4363694	4364190	497	W05_OCR00204	Distal Intergenic	Glysoja.01G000395	7787
Chr01	4378202	4378612	411	W05_OCR00205	Intron (Glysoja.01G000396.1/Glysoja.01G000396, intron 2 of 4)	Glysoja.01G000397	-5040
Chr01	4389344	4389603	260	W05_OCR00206	Distal Intergenic	Glysoja.01G000398	-2707
Chr01	4436603	4437658	1056	W05_OCR00207	Promoter (<=1kb)	Glysoja.01G000405	0
Chr01	4448064	4448539	476	W05_OCR00208	Distal Intergenic	Glysoja.01G000405	-10509
Chr01	4464180	4464588	409	W05_OCR00209	Promoter (<=1kb)	Glysoja.01G000406	0
Chr01	4522897	4523512	616	W05_OCR00210	Distal Intergenic	Glysoja.01G000411	12637
Chr01	4531640	4532042	403	W05_OCR00211	Downstream (1-2kb)	Glysoja.01G000411	4107
Chr01	4609924	4610787	864	W05_OCR00212	Intron (Glysoja.01G000415.1/Glysoja.01G000415, intron 6 of 7)	Glysoja.01G000416	6621
Chr01	4629336	4629634	299	W05_OCR00213	Distal Intergenic	Glysoja.01G000417	-5754
Chr01	4632087	4632300	214	W05_OCR00214	Distal Intergenic	Glysoja.01G000417	-8505
Chr01	4644119	4644356	238	W05_OCR00215	Promoter (<=1kb)	Glysoja.01G000418	-156
Chr01	4681662	4681916	255	W05_OCR00216	Promoter (<=1kb)	Glysoja.01G000421	0
Chr01	4833161	4833560	400	W05_OCR00217	Promoter (<=1kb)	Glysoja.01G000433	0
Chr01	4852469	4852815	347	W05_OCR00218	Promoter (<=1kb)	Glysoja.01G000434	0
Chr01	4876497	4876893	397	W05_OCR00219	Promoter (<=1kb)	Glysoja.01G000435	0
Chr01	4918362	4919182	821	W05_OCR00220	Promoter (<=1kb)	Glysoja.01G000437	0
Chr01	5043868	5044396	529	W05_OCR00221	Promoter (<=1kb)	Glysoja.01G000444	-786
Chr01	5061325	5061710	386	W05_OCR00222	Promoter (<=1kb)	Glysoja.01G000445	-18
Chr01	5063317	5064423	1107	W05_OCR00223	Promoter (1-2kb)	Glysoja.01G000445	1589
Chr01	5112714	5112973	260	W05_OCR00224	Promoter (<=1kb)	Glysoja.01G000446	-397
Chr01	5138830	5139335	506	W05_OCR00225	Promoter (<=1kb)	Glysoja.01G000447	-537
Chr01	5139564	5140259	696	W05_OCR00226	Promoter (<=1kb)	Glysoja.01G000447	0
Chr01	5247810	5248211	402	W05_OCR00227	Distal Intergenic	Glysoja.01G000449	6414
Chr01	5252918	5254186	1269	W05_OCR00228	Promoter (<=1kb)	Glysoja.01G000449	439
Chr01	5254301	5254655	355	W05_OCR00229	Promoter (<=1kb)	Glysoja.01G000449	0
Chr01	5257150	5257455	306	W05_OCR00230	Distal Intergenic	Glysoja.01G000449	-2525
Chr01	5289977	5290521	545	W05_OCR00231	Downstream (<1kb)	Glysoja.01G000451	6153
Chr01	5306517	5306882	366	W05_OCR00232	Promoter (<=1kb)	Glysoja.01G000452	0
Chr01	5318933	5319222	290	W05_OCR00233	Distal Intergenic	Glysoja.01G000453	6996
Chr01	5320139	5320456	318	W05_OCR00234	Distal Intergenic	Glysoja.01G000453	5762
Chr01	5323210	5323585	376	W05_OCR00235	Downstream (1-2kb)	Glysoja.01G000453	2633
Chr01	5342538	5342945	408	W05_OCR00236	Promoter (<=1kb)	Glysoja.01G000454	0
Chr01	5387239	5387705	467	W05_OCR00237	Promoter (<=1kb)	Glysoja.01G000461	0
Chr01	5523349	5523844	496	W05_OCR00238	Promoter (<=1kb)	Glysoja.01G000467	0
Chr01	5540522	5541362	841	W05_OCR00239	Promoter (<=1kb)	Glysoja.01G000468	0
Chr01	5595034	5595259	226	W05_OCR00240	Promoter (<=1kb)	Glysoja.01G000473	0
Chr01	5607472	5607709	238	W05_OCR00241	Downstream (<1kb)	Glysoja.01G000474	2102
Chr01	5639335	5639832	498	W05_OCR00242	Promoter (<=1kb)	Glysoja.01G000476	60
Chr01	5924278	5925222	945	W05_OCR00243	Promoter (<=1kb)	Glysoja.01G000495	0
Chr01	5948088	5948379	292	W05_OCR00244	Promoter (1-2kb)	Glysoja.01G000497	1981
Chr01	5948620	5949037	418	W05_OCR00245	Promoter (1-2kb)	Glysoja.01G000497	1323
Chr01	5949592	5950104	513	W05_OCR00246	Promoter (<=1kb)	Glysoja.01G000497	256
Chr01	5950286	5950687	402	W05_OCR00247	Promoter (<=1kb)	Glysoja.01G000497	0
Chr01	6016601	6017397	797	W05_OCR00248	Distal Intergenic	Glysoja.01G000499	13989
Chr01	6018416	6018961	546	W05_OCR00249	Distal Intergenic	Glysoja.01G000499	12425
Chr01	6089330	6090005	676	W05_OCR00250	Promoter (<=1kb)	Glysoja.01G000505	0
Chr01	6143266	6143693	428	W05_OCR00251	Promoter (<=1kb)	Glysoja.01G000510	-648
Chr01	6144263	6144577	315	W05_OCR00252	Promoter (<=1kb)	Glysoja.01G000510	0
Chr01	6504705	6505305	601	W05_OCR00253	Promoter (<=1kb)	Glysoja.01G000526	0
Chr01	6666825	6667242	418	W05_OCR00254	Distal Intergenic	Glysoja.01G000531	-15286
Chr01	6786392	6786899	508	W05_OCR00255	Distal Intergenic	Glysoja.01G000534	-3771
Chr01	6887578	6887993	416	W05_OCR00256	Distal Intergenic	Glysoja.01G000539	-6867
Chr01	6967346	6967495	150	W05_OCR00257	Distal Intergenic	Glysoja.01G000542	58748
Chr01	7103166	7103427	262	W05_OCR00258	Distal Intergenic	Glysoja.01G000548	11353
Chr01	7113475	7113753	279	W05_OCR00259	Distal Intergenic	Glysoja.01G000549	-18199
Chr01	7116635	7116838	204	W05_OCR00260	Distal Intergenic	Glysoja.01G000549	-15114
Chr01	7138258	7138488	231	W05_OCR00261	Distal Intergenic	Glysoja.01G000549	6306
Chr01	7163035	7163480	446	W05_OCR00262	Distal Intergenic	Glysoja.01G000551	9017
Chr01	7664570	7664966	397	W05_OCR00263	Promoter (<=1kb)	Glysoja.01G000581	172
Chr01	7717178	7717983	806	W05_OCR00264	Promoter (<=1kb)	Glysoja.01G000585	31
Chr01	7735269	7735589	321	W05_OCR00265	Promoter (<=1kb)	Glysoja.01G000586	-263
Chr01	7737561	7738170	610	W05_OCR00266	Promoter (1-2kb)	Glysoja.01G000586	1709
Chr01	7834637	7835185	549	W05_OCR00267	Promoter (<=1kb)	Glysoja.01G000590	0
Chr01	7996093	7997280	1188	W05_OCR00268	Distal Intergenic	Glysoja.01G000600	25208
Chr01	8186966	8187533	568	W05_OCR00269	Distal Intergenic	Glysoja.01G000602	6751
Chr01	8216537	8216792	256	W05_OCR00270	Promoter (<=1kb)	Glysoja.01G000604	-461
Chr01	8216938	8217254	317	W05_OCR00271	Promoter (<=1kb)	Glysoja.01G000604	0
Chr01	8400504	8400701	198	W05_OCR00272	Distal Intergenic	Glysoja.01G000609	15698
Chr01	8569634	8570319	686	W05_OCR00273	Promoter (<=1kb)	Glysoja.01G000618	0
Chr01	8583846	8584224	379	W05_OCR00274	Intron (Glysoja.01G000618.2/Glysoja.01G000618, intron 9 of 18)	Glysoja.01G000618	14011
Chr01	8614779	8615256	478	W05_OCR00275	Promoter (<=1kb)	Glysoja.01G000619	0
Chr01	8628384	8629088	705	W05_OCR00276	Promoter (<=1kb)	Glysoja.01G000620	53
Chr01	8738441	8738818	378	W05_OCR00277	Promoter (<=1kb)	Glysoja.01G000625	34
Chr01	8771491	8771739	249	W05_OCR00278	Distal Intergenic	Glysoja.01G000626	24741
Chr01	9204353	9204624	272	W05_OCR00279	Promoter (1-2kb)	Glysoja.01G000644	-1593
Chr01	9873209	9873831	623	W05_OCR00280	Distal Intergenic	Glysoja.01G000658	-50758
Chr01	10914245	10914421	177	W05_OCR00281	Distal Intergenic	Glysoja.01G000688	-13109
Chr01	10924731	10924978	248	W05_OCR00282	Distal Intergenic	Glysoja.01G000688	-2552
Chr01	10927130	10927733	604	W05_OCR00283	Promoter (<=1kb)	Glysoja.01G000688	0
Chr01	10928102	10928848	747	W05_OCR00284	Promoter (<=1kb)	Glysoja.01G000688	572
Chr01	10931714	10931966	253	W05_OCR00285	Distal Intergenic	Glysoja.01G000688	4184
Chr01	11037576	11038960	1385	W05_OCR00286	Promoter (<=1kb)	Glysoja.01G000689	97
Chr01	11421850	11422413	564	W05_OCR00287	Promoter (<=1kb)	Glysoja.01G000697	0
Chr01	11431096	11431607	512	W05_OCR00288	3' UTR	Glysoja.01G000697	9104
Chr01	11585202	11585353	152	W05_OCR00289	Distal Intergenic	Glysoja.01G000702	50485
Chr01	11726320	11726730	411	W05_OCR00290	Promoter (1-2kb)	Glysoja.01G000707	-1727
Chr01	11869981	11870576	596	W05_OCR00291	3' UTR	Glysoja.01G000713	5252
Chr01	12149122	12149913	792	W05_OCR00292	Promoter (<=1kb)	Glysoja.01G000718	79
Chr01	12767129	12767372	244	W05_OCR00293	Promoter (<=1kb)	Glysoja.01G000724	966
Chr01	12933410	12933865	456	W05_OCR00294	Distal Intergenic	Glysoja.01G000729	-2932
Chr01	13039087	13039517	431	W05_OCR00295	Intron (Glysoja.01G000731.2/Glysoja.01G000731, intron 1 of 4)	Glysoja.01G000731	6728
Chr01	13609233	13609634	402	W05_OCR00296	Promoter (<=1kb)	Glysoja.01G000746	0
Chr01	13611100	13611608	509	W05_OCR00297	Promoter (1-2kb)	Glysoja.01G000747	-1544
Chr01	15003805	15004042	238	W05_OCR00298	Promoter (<=1kb)	Glysoja.01G000756	0
Chr01	16222048	16222678	631	W05_OCR00299	Promoter (<=1kb)	Glysoja.01G000769	0
Chr01	16480723	16481162	440	W05_OCR00300	Promoter (<=1kb)	Glysoja.01G000772	0
Chr01	16572754	16573153	400	W05_OCR00301	Promoter (<=1kb)	Glysoja.01G000775	-248
Chr01	16876379	16876702	324	W05_OCR00302	Promoter (<=1kb)	Glysoja.01G000780	0
Chr01	17138127	17138789	663	W05_OCR00303	Promoter (<=1kb)	Glysoja.01G000781	0
Chr01	17172822	17173355	534	W05_OCR00304	Distal Intergenic	Glysoja.01G000781	34614
Chr01	18002463	18002827	365	W05_OCR00305	Promoter (<=1kb)	Glysoja.01G000787	0
Chr01	18003253	18003943	691	W05_OCR00306	Promoter (<=1kb)	Glysoja.01G000787	729
Chr01	18004983	18005604	622	W05_OCR00307	Exon (Glysoja.01G000787.1/Glysoja.01G000787, exon 3 of 6)	Glysoja.01G000787	2459
Chr01	18007061	18007288	228	W05_OCR00308	Exon (Glysoja.01G000787.1/Glysoja.01G000787, exon 5 of 6)	Glysoja.01G000787	4537
Chr01	18086095	18087276	1182	W05_OCR00309	Distal Intergenic	Glysoja.01G000788	42590
Chr01	18239580	18240054	475	W05_OCR00310	Distal Intergenic	Glysoja.01G000789	-10744
Chr01	18549617	18550095	479	W05_OCR00311	Promoter (<=1kb)	Glysoja.01G000792	0
Chr01	18927467	18928071	605	W05_OCR00312	Promoter (<=1kb)	Glysoja.01G000797	0
Chr01	19640953	19641157	205	W05_OCR00313	Distal Intergenic	Glysoja.01G000803	30902
Chr01	19671262	19672178	917	W05_OCR00314	Promoter (<=1kb)	Glysoja.01G000803	0
Chr01	19898913	19899069	157	W05_OCR00315	Distal Intergenic	Glysoja.01G000806	7158
Chr01	19913847	19914032	186	W05_OCR00316	Distal Intergenic	Glysoja.01G000807	-2425
Chr01	20303511	20304257	747	W05_OCR00317	Promoter (1-2kb)	Glysoja.01G000812	1759
Chr01	20361903	20362305	403	W05_OCR00318	Promoter (<=1kb)	Glysoja.01G000816	114
Chr01	20364740	20365065	326	W05_OCR00319	Downstream (2-3kb)	Glysoja.01G000816	-2321
Chr01	20806282	20806737	456	W05_OCR00320	Distal Intergenic	Glysoja.01G000821	-22415
Chr01	21497974	21498366	393	W05_OCR00321	Promoter (<=1kb)	Glysoja.01G000827	-558
Chr01	21981101	21981516	416	W05_OCR00322	Promoter (<=1kb)	Glysoja.01G000830	-632
Chr01	21982069	21983112	1044	W05_OCR00323	Promoter (<=1kb)	Glysoja.01G000830	0
Chr01	22939124	22939805	682	W05_OCR00324	Distal Intergenic	Glysoja.01G000838	-15237
Chr01	22956426	22957030	605	W05_OCR00325	Promoter (1-2kb)	Glysoja.01G000838	1384
Chr01	22957944	22958305	362	W05_OCR00326	Intron (Glysoja.01G000838.1/Glysoja.01G000838, intron 3 of 3)	Glysoja.01G000838	2902
Chr01	22959189	22960169	981	W05_OCR00327	3' UTR	Glysoja.01G000838	4147
Chr01	22978506	22979192	687	W05_OCR00328	Exon (Glysoja.01G000839.1/Glysoja.01G000839, exon 4 of 4)	Glysoja.01G000839	3718
Chr01	23241010	23241608	599	W05_OCR00329	Promoter (<=1kb)	Glysoja.01G000843	0
Chr01	23250033	23250311	279	W05_OCR00330	Distal Intergenic	Glysoja.01G000843	5239
Chr01	23255324	23255579	256	W05_OCR00331	Distal Intergenic	Glysoja.01G000843	10530
Chr01	23303019	23303771	753	W05_OCR00332	Promoter (<=1kb)	Glysoja.01G000845	0
Chr01	23304584	23305868	1285	W05_OCR00333	Promoter (1-2kb)	Glysoja.01G000845	1204
Chr01	23305982	23306710	729	W05_OCR00334	3' UTR	Glysoja.01G000845	2602
Chr01	23395813	23396551	739	W05_OCR00335	Distal Intergenic	Glysoja.01G000848	12046
Chr01	23454110	23454378	269	W05_OCR00336	Promoter (<=1kb)	Glysoja.01G000850	-527
Chr01	23454765	23455554	790	W05_OCR00337	Promoter (<=1kb)	Glysoja.01G000850	0
Chr01	23456499	23457429	931	W05_OCR00338	Promoter (1-2kb)	Glysoja.01G000850	1594
Chr01	23646843	23647019	177	W05_OCR00339	Downstream (2-3kb)	Glysoja.01G000857	3333
Chr01	23660938	23661313	376	W05_OCR00340	Distal Intergenic	Glysoja.01G000857	-10586
Chr01	24301918	24302503	586	W05_OCR00341	Promoter (1-2kb)	Glysoja.01G000870	1141
Chr01	24302608	24303442	835	W05_OCR00342	Promoter (<=1kb)	Glysoja.01G000870	202
Chr01	24806288	24806663	376	W05_OCR00343	Distal Intergenic	Glysoja.01G000883	8228
Chr01	25160216	25160553	338	W05_OCR00344	3' UTR	Glysoja.01G000893	2175
Chr01	25162397	25162753	357	W05_OCR00345	Promoter (<=1kb)	Glysoja.01G000893	0
Chr01	25166149	25166398	250	W05_OCR00346	Distal Intergenic	Glysoja.01G000893	-3421
Chr01	25539604	25540095	492	W05_OCR00347	Promoter (<=1kb)	Glysoja.01G000897	-374
Chr01	25758375	25759005	631	W05_OCR00348	Downstream (<1kb)	Glysoja.01G000903	2006
Chr01	25759119	25762276	3158	W05_OCR00349	Promoter (<=1kb)	Glysoja.01G000903	0
Chr01	25762452	25762710	259	W05_OCR00350	Promoter (1-2kb)	Glysoja.01G000903	-1441
Chr01	25790128	25790661	534	W05_OCR00351	Distal Intergenic	Glysoja.01G000903	-29117
Chr01	25791830	25792425	596	W05_OCR00352	Distal Intergenic	Glysoja.01G000903	-30819
Chr01	25803100	25803524	425	W05_OCR00353	Distal Intergenic	Glysoja.01G000903	-42089
Chr01	25896383	25897990	1608	W05_OCR00354	Promoter (<=1kb)	Glysoja.01G000905	0
Chr01	25931155	25931403	249	W05_OCR00355	Promoter (<=1kb)	Glysoja.01G000906	-363
Chr01	25931612	25933387	1776	W05_OCR00356	Promoter (<=1kb)	Glysoja.01G000906	0
Chr01	25968773	25969540	768	W05_OCR00357	Promoter (<=1kb)	Glysoja.01G000907	0
Chr01	26207254	26207899	646	W05_OCR00358	Distal Intergenic	Glysoja.01G000915	-9852
Chr01	26273276	26274610	1335	W05_OCR00359	Promoter (<=1kb)	Glysoja.01G000916	196
Chr01	26315711	26316005	295	W05_OCR00360	Promoter (<=1kb)	Glysoja.01G000919	0
Chr01	26318835	26319424	590	W05_OCR00361	Promoter (1-2kb)	Glysoja.01G000920	-1360
Chr01	26319686	26319896	211	W05_OCR00362	Promoter (<=1kb)	Glysoja.01G000920	-888
Chr01	26329400	26329638	239	W05_OCR00363	Exon (Glysoja.01G000921.1/Glysoja.01G000921, exon 4 of 9)	Glysoja.01G000921	3117
Chr01	26332182	26332797	616	W05_OCR00364	Promoter (<=1kb)	Glysoja.01G000921	0
Chr01	26371374	26371895	522	W05_OCR00365	3' UTR	Glysoja.01G000924	-2182
Chr01	26376655	26377249	595	W05_OCR00366	Promoter (<=1kb)	Glysoja.01G000925	0
Chr01	26711021	26711290	270	W05_OCR00367	Promoter (<=1kb)	Glysoja.01G000935	-379
Chr01	27204126	27204404	279	W05_OCR00368	Promoter (<=1kb)	Glysoja.01G000949	0
Chr01	27487980	27488563	584	W05_OCR00369	Promoter (<=1kb)	Glysoja.01G000962	907
Chr01	27611257	27611565	309	W05_OCR00370	Distal Intergenic	Glysoja.01G000963	-12047
Chr01	28131730	28132072	343	W05_OCR00371	Promoter (<=1kb)	Glysoja.01G000974	0
Chr01	28639876	28640389	514	W05_OCR00372	Promoter (<=1kb)	Glysoja.01G000983	0
Chr01	28918860	28919213	354	W05_OCR00373	Promoter (<=1kb)	Glysoja.01G000987	90
Chr01	28921762	28922120	359	W05_OCR00374	Distal Intergenic	Glysoja.01G000987	2992
Chr01	29078359	29078897	539	W05_OCR00375	Distal Intergenic	Glysoja.01G000988	91309
Chr01	29169957	29170325	369	W05_OCR00376	Promoter (<=1kb)	Glysoja.01G000988	0
Chr01	29258156	29258561	406	W05_OCR00377	Distal Intergenic	Glysoja.01G000988	-87950
Chr01	29640190	29640668	479	W05_OCR00378	Promoter (<=1kb)	Glysoja.01G000993	-304
Chr01	29841570	29842399	830	W05_OCR00379	Promoter (<=1kb)	Glysoja.01G000995	70
Chr01	29843207	29843639	433	W05_OCR00380	Promoter (<=1kb)	Glysoja.01G000996	20
Chr01	29857477	29857952	476	W05_OCR00381	Promoter (<=1kb)	Glysoja.01G000997	831
Chr01	30860405	30860657	253	W05_OCR00382	Downstream (<1kb)	Glysoja.01G001002	6276
Chr01	31275417	31276388	972	W05_OCR00383	Promoter (<=1kb)	Glysoja.01G001005	0
Chr01	31481682	31482246	565	W05_OCR00384	Promoter (<=1kb)	Glysoja.01G001008	0
Chr01	31686516	31686881	366	W05_OCR00385	Promoter (<=1kb)	Glysoja.01G001010	0
Chr01	31951661	31952136	476	W05_OCR00386	Promoter (<=1kb)	Glysoja.01G001011	340
Chr01	32075025	32075641	617	W05_OCR00387	Promoter (<=1kb)	Glysoja.01G001015	0
Chr01	32245974	32246978	1005	W05_OCR00388	Promoter (1-2kb)	Glysoja.01G001016	1237
Chr01	32416152	32417108	957	W05_OCR00389	Distal Intergenic	Glysoja.01G001017	112756
Chr01	32554762	32555097	336	W05_OCR00390	Distal Intergenic	Glysoja.01G001018	-14106
Chr01	32691120	32691721	602	W05_OCR00391	Distal Intergenic	Glysoja.01G001022	5374
Chr01	32952798	32952985	188	W05_OCR00392	Distal Intergenic	Glysoja.01G001028	-9258
Chr01	33091270	33092060	791	W05_OCR00393	Promoter (1-2kb)	Glysoja.01G001035	-1118
Chr01	33173264	33173474	211	W05_OCR00394	Promoter (<=1kb)	Glysoja.01G001036	0
Chr01	33218307	33218843	537	W05_OCR00395	Distal Intergenic	Glysoja.01G001038	-6738
Chr01	33230042	33230323	282	W05_OCR00396	Promoter (<=1kb)	Glysoja.01G001038	0
Chr01	33712170	33712393	224	W05_OCR00397	Promoter (<=1kb)	Glysoja.01G001047	7
Chr01	34042960	34043318	359	W05_OCR00398	Promoter (<=1kb)	Glysoja.01G001055	-22
Chr01	34046100	34046420	321	W05_OCR00399	3' UTR	Glysoja.01G001055	2760
Chr01	34047244	34047594	351	W05_OCR00400	3' UTR	Glysoja.01G001055	3904
Chr01	34331953	34332330	378	W05_OCR00401	Promoter (<=1kb)	Glysoja.01G001062	0
Chr01	34455816	34456326	511	W05_OCR00402	Distal Intergenic	Glysoja.01G001065	18484
Chr01	34474895	34475251	357	W05_OCR00403	Promoter (<=1kb)	Glysoja.01G001065	0
Chr01	34505108	34505524	417	W05_OCR00404	Distal Intergenic	Glysoja.01G001065	-29979
Chr01	35171355	35171765	411	W05_OCR00405	Promoter (1-2kb)	Glysoja.01G001075	-1357
Chr01	35172815	35175183	2369	W05_OCR00406	Promoter (<=1kb)	Glysoja.01G001075	0
Chr01	35881443	35881745	303	W05_OCR00407	Distal Intergenic	Glysoja.01G001091	31162
Chr01	35930397	35930648	252	W05_OCR00408	Distal Intergenic	Glysoja.01G001091	-17490
Chr01	35963523	35963775	253	W05_OCR00409	Promoter (<=1kb)	Glysoja.01G001092	-103
Chr01	35982680	35982919	240	W05_OCR00410	Distal Intergenic	Glysoja.01G001092	18802
Chr01	36100667	36101010	344	W05_OCR00411	Distal Intergenic	Glysoja.01G001093	37858
Chr01	36158078	36158551	474	W05_OCR00412	Promoter (<=1kb)	Glysoja.01G001095	0
Chr01	36425094	36425427	334	W05_OCR00413	Promoter (<=1kb)	Glysoja.01G001098	-797
Chr01	36757776	36758370	595	W05_OCR00414	Downstream (<1kb)	Glysoja.01G001110	5182
Chr01	37075017	37075609	593	W05_OCR00415	Promoter (<=1kb)	Glysoja.01G001125	0
Chr01	37097852	37098431	580	W05_OCR00416	Promoter (<=1kb)	Glysoja.01G001127	0
Chr01	37177526	37177901	376	W05_OCR00417	Promoter (<=1kb)	Glysoja.01G001129	206
Chr01	37180619	37180825	207	W05_OCR00418	Promoter (<=1kb)	Glysoja.01G001130	0
Chr01	37182364	37183205	842	W05_OCR00419	Promoter (<=1kb)	Glysoja.01G001131	190
Chr01	37207795	37208078	284	W05_OCR00420	Promoter (1-2kb)	Glysoja.01G001133	-1760
Chr01	37460612	37461148	537	W05_OCR00421	Promoter (<=1kb)	Glysoja.01G001145	-78
Chr01	37468117	37468652	536	W05_OCR00422	Promoter (<=1kb)	Glysoja.01G001146	0
Chr01	37560243	37560510	268	W05_OCR00423	Promoter (<=1kb)	Glysoja.01G001150	0
Chr01	37595692	37595875	184	W05_OCR00424	Promoter (<=1kb)	Glysoja.01G001152	0
Chr01	38510916	38511142	227	W05_OCR00425	Distal Intergenic	Glysoja.01G001170	23506
Chr01	38540837	38541139	303	W05_OCR00426	Promoter (<=1kb)	Glysoja.01G001171	0
Chr01	38596763	38597235	473	W05_OCR00427	Promoter (<=1kb)	Glysoja.01G001173	0
Chr01	38643735	38644184	450	W05_OCR00428	Promoter (<=1kb)	Glysoja.01G001174	49
Chr01	39220502	39221306	805	W05_OCR00429	Downstream (<1kb)	Glysoja.01G001184	-2448
Chr01	39221686	39222151	466	W05_OCR00430	3' UTR	Glysoja.01G001184	-3632
Chr01	39223754	39224191	438	W05_OCR00431	Exon (Glysoja.01G001185.2/Glysoja.01G001185, exon 8 of 9)	Glysoja.01G001185	4714
Chr01	39225495	39225799	305	W05_OCR00432	Exon (Glysoja.01G001185.2/Glysoja.01G001185, exon 7 of 9)	Glysoja.01G001185	3106
Chr01	39282530	39283022	493	W05_OCR00433	Distal Intergenic	Glysoja.01G001186	24765
Chr01	39469483	39470027	545	W05_OCR00434	Distal Intergenic	Glysoja.01G001190	-39220
Chr01	39514217	39514976	760	W05_OCR00435	Promoter (<=1kb)	Glysoja.01G001191	0
Chr01	39709785	39710188	404	W05_OCR00436	Promoter (<=1kb)	Glysoja.01G001198	0
Chr01	39969513	39969910	398	W05_OCR00437	Downstream (<1kb)	Glysoja.01G001207	3427
Chr01	39970096	39971596	1501	W05_OCR00438	Promoter (1-2kb)	Glysoja.01G001207	1741
Chr01	39971761	39972024	264	W05_OCR00439	Promoter (1-2kb)	Glysoja.01G001207	1313
Chr01	39972231	39973571	1341	W05_OCR00440	Promoter (<=1kb)	Glysoja.01G001207	0
Chr01	39974254	39974760	507	W05_OCR00441	Promoter (<=1kb)	Glysoja.01G001207	-917
Chr01	39981264	39981754	491	W05_OCR00442	Promoter (<=1kb)	Glysoja.01G001208	0
Chr01	40547722	40548034	313	W05_OCR00443	Promoter (<=1kb)	Glysoja.01G001227	720
Chr01	41008794	41009336	543	W05_OCR00444	Distal Intergenic	Glysoja.01G001245	-45816
Chr01	41055030	41055631	602	W05_OCR00445	Promoter (<=1kb)	Glysoja.01G001245	0
Chr01	41332134	41332478	345	W05_OCR00446	Distal Intergenic	Glysoja.01G001254	-2158
Chr01	41347620	41347834	215	W05_OCR00447	Distal Intergenic	Glysoja.01G001255	4739
Chr01	41348982	41349214	233	W05_OCR00448	Distal Intergenic	Glysoja.01G001256	-5188
Chr01	41384930	41385382	453	W05_OCR00449	Promoter (<=1kb)	Glysoja.01G001259	-671
Chr01	41741130	41741486	357	W05_OCR00450	Promoter (<=1kb)	Glysoja.01G001272	-412
Chr01	41742147	41742598	452	W05_OCR00451	Promoter (<=1kb)	Glysoja.01G001272	249
Chr01	41796248	41796496	249	W05_OCR00452	Distal Intergenic	Glysoja.01G001273	11363
Chr01	42049696	42050154	459	W05_OCR00453	Promoter (<=1kb)	Glysoja.01G001283	0
Chr01	42303591	42304104	514	W05_OCR00454	Promoter (<=1kb)	Glysoja.01G001289	-879
Chr01	42305523	42306164	642	W05_OCR00455	Promoter (<=1kb)	Glysoja.01G001289	540
Chr01	42365994	42367295	1302	W05_OCR00456	Intron (Glysoja.01G001293.2/Glysoja.01G001293, intron 6 of 6)	Glysoja.01G001293	11785
Chr01	43030129	43030642	514	W05_OCR00457	3' UTR	Glysoja.01G001308	5254
Chr01	43039963	43040166	204	W05_OCR00458	Distal Intergenic	Glysoja.01G001309	-2470
Chr01	43332030	43332779	750	W05_OCR00459	Promoter (<=1kb)	Glysoja.01G001316	500
Chr01	43383700	43384476	777	W05_OCR00460	Promoter (<=1kb)	Glysoja.01G001318	-769
Chr01	43385506	43386319	814	W05_OCR00461	Promoter (<=1kb)	Glysoja.01G001318	261
Chr01	43450368	43450718	351	W05_OCR00462	Promoter (<=1kb)	Glysoja.01G001321	0
Chr01	43475239	43475697	459	W05_OCR00463	Distal Intergenic	Glysoja.01G001322	-3468
Chr01	43476094	43476324	231	W05_OCR00464	Distal Intergenic	Glysoja.01G001322	-4323
Chr01	43484177	43485457	1281	W05_OCR00465	Promoter (<=1kb)	Glysoja.01G001323	0
Chr01	43487895	43488168	274	W05_OCR00466	Distal Intergenic	Glysoja.01G001323	3393
Chr01	43717941	43718290	350	W05_OCR00467	Distal Intergenic	Glysoja.01G001330	16766
Chr01	43962488	43963366	879	W05_OCR00468	Promoter (<=1kb)	Glysoja.01G001336	0
Chr01	44271257	44271705	449	W05_OCR00469	Distal Intergenic	Glysoja.01G001350	-22835
Chr01	44420753	44420988	236	W05_OCR00470	Promoter (<=1kb)	Glysoja.01G001356	-844
Chr01	44427246	44427699	454	W05_OCR00471	Downstream (1-2kb)	Glysoja.01G001357	4512
Chr01	44511930	44512426	497	W05_OCR00472	Promoter (<=1kb)	Glysoja.01G001365	0
Chr01	44544471	44544974	504	W05_OCR00473	Promoter (<=1kb)	Glysoja.01G001366	164
Chr01	44545144	44545368	225	W05_OCR00474	Promoter (<=1kb)	Glysoja.01G001366	0
Chr01	44546280	44546574	295	W05_OCR00475	Promoter (1-2kb)	Glysoja.01G001366	-1127
Chr01	44578133	44578543	411	W05_OCR00476	Distal Intergenic	Glysoja.01G001367	-9069
Chr01	44648265	44648713	449	W05_OCR00477	Distal Intergenic	Glysoja.01G001371	-10136
Chr01	44833209	44833430	222	W05_OCR00478	Intron (Glysoja.01G001379.1/Glysoja.01G001379, intron 3 of 8)	Glysoja.01G001379	3348
Chr01	44834191	44834501	311	W05_OCR00479	Intron (Glysoja.01G001379.1/Glysoja.01G001379, intron 2 of 8)	Glysoja.01G001379	2277
Chr01	44836474	44836871	398	W05_OCR00480	Promoter (<=1kb)	Glysoja.01G001379	0
Chr01	44876100	44876421	322	W05_OCR00481	Distal Intergenic	Glysoja.01G001380	-5064
Chr01	44918354	44918804	451	W05_OCR00482	Promoter (1-2kb)	Glysoja.01G001381	-1275
Chr01	45112898	45113064	167	W05_OCR00483	Exon (Glysoja.01G001389.1/Glysoja.01G001389, exon 4 of 4)	Glysoja.01G001389	4921
Chr01	45289319	45289693	375	W05_OCR00484	Promoter (1-2kb)	Glysoja.01G001398	-1322
Chr01	45342901	45344280	1380	W05_OCR00485	Promoter (<=1kb)	Glysoja.01G001400	715
Chr01	45355146	45355493	348	W05_OCR00486	Promoter (1-2kb)	Glysoja.01G001401	-1948
Chr01	45357268	45357709	442	W05_OCR00487	Promoter (<=1kb)	Glysoja.01G001401	0
Chr01	45378454	45378803	350	W05_OCR00488	Distal Intergenic	Glysoja.01G001401	21013
Chr01	45575711	45575912	202	W05_OCR00489	Promoter (<=1kb)	Glysoja.01G001405	-449
Chr01	45690494	45690867	374	W05_OCR00490	Promoter (1-2kb)	Glysoja.01G001407	-1216
Chr01	45692040	45693169	1130	W05_OCR00491	Promoter (<=1kb)	Glysoja.01G001407	0
Chr01	45693296	45694357	1062	W05_OCR00492	Promoter (1-2kb)	Glysoja.01G001407	1213
Chr01	45694536	45694802	267	W05_OCR00493	Distal Intergenic	Glysoja.01G001407	2453
Chr01	45769745	45769983	239	W05_OCR00494	Distal Intergenic	Glysoja.01G001413	-4248
Chr01	45771236	45771665	430	W05_OCR00495	Distal Intergenic	Glysoja.01G001413	-5739
Chr01	45902696	45903256	561	W05_OCR00496	Exon (Glysoja.01G001420.1/Glysoja.01G001420, exon 2 of 2)	Glysoja.01G001420	2101
Chr01	46230469	46230694	226	W05_OCR00497	Distal Intergenic	Glysoja.01G001437	-12901
Chr01	46530941	46531194	254	W05_OCR00498	Distal Intergenic	Glysoja.01G001446	-4423
Chr01	46565500	46565985	486	W05_OCR00499	Promoter (<=1kb)	Glysoja.01G001447	579
Chr01	46566371	46566774	404	W05_OCR00500	Promoter (<=1kb)	Glysoja.01G001447	0
Chr01	46582530	46583056	527	W05_OCR00501	Promoter (<=1kb)	Glysoja.01G001448	0
Chr01	46705506	46705770	265	W05_OCR00502	Promoter (<=1kb)	Glysoja.01G001454	0
Chr01	46706054	46706679	626	W05_OCR00503	Promoter (<=1kb)	Glysoja.01G001454	-435
Chr01	46707421	46707592	172	W05_OCR00504	Promoter (1-2kb)	Glysoja.01G001454	-1802
Chr01	46712906	46713710	805	W05_OCR00505	Downstream (2-3kb)	Glysoja.01G001455	6209
Chr01	46713874	46714036	163	W05_OCR00506	Downstream (2-3kb)	Glysoja.01G001455	5883
Chr01	46714600	46714846	247	W05_OCR00507	Downstream (1-2kb)	Glysoja.01G001455	5073
Chr01	46715223	46715404	182	W05_OCR00508	Downstream (1-2kb)	Glysoja.01G001455	4515
Chr01	46748940	46749149	210	W05_OCR00509	Distal Intergenic	Glysoja.01G001457	-2184
Chr01	46790780	46790986	207	W05_OCR00510	Distal Intergenic	Glysoja.01G001458	13144
Chr01	46829912	46830612	701	W05_OCR00511	Distal Intergenic	Glysoja.01G001459	13169
Chr01	46853501	46854021	521	W05_OCR00512	Promoter (<=1kb)	Glysoja.01G001460	0
Chr01	47028663	47028957	295	W05_OCR00513	Promoter (<=1kb)	Glysoja.01G001465	0
Chr01	47227662	47227856	195	W05_OCR00514	Intron (Glysoja.01G001478.1/Glysoja.01G001478, intron 4 of 4)	Glysoja.01G001478	3123
Chr01	47330754	47331412	659	W05_OCR00515	Exon (Glysoja.01G001484.1/Glysoja.01G001484, exon 5 of 8)	Glysoja.01G001484	3293
Chr01	48146199	48146540	342	W05_OCR00516	Promoter (<=1kb)	Glysoja.01G001531	0
Chr01	48161985	48162294	310	W05_OCR00517	Distal Intergenic	Glysoja.01G001532	-6845
Chr01	48252957	48254034	1078	W05_OCR00518	Promoter (<=1kb)	Glysoja.01G001539	0
Chr01	48279809	48280034	226	W05_OCR00519	Distal Intergenic	Glysoja.01G001541	-9719
Chr01	48294170	48294590	421	W05_OCR00520	3' UTR	Glysoja.01G001541	4417
Chr01	48364362	48364639	278	W05_OCR00521	Distal Intergenic	Glysoja.01G001544	-4094
Chr01	48521991	48522296	306	W05_OCR00522	Promoter (<=1kb)	Glysoja.01G001554	303
Chr01	48531511	48531926	416	W05_OCR00523	Promoter (<=1kb)	Glysoja.01G001555	0
Chr01	48649431	48649741	311	W05_OCR00524	Promoter (<=1kb)	Glysoja.01G001560	0
Chr01	48657739	48658304	566	W05_OCR00525	Distal Intergenic	Glysoja.01G001560	6001
Chr01	48713338	48713586	249	W05_OCR00526	Promoter (<=1kb)	Glysoja.01G001566	-725
Chr01	48953615	48954025	411	W05_OCR00527	Promoter (<=1kb)	Glysoja.01G001577	0
Chr01	49104809	49105079	271	W05_OCR00528	Promoter (<=1kb)	Glysoja.01G001588	0
Chr01	49105498	49106089	592	W05_OCR00529	Promoter (<=1kb)	Glysoja.01G001588	681
Chr01	49115508	49115779	272	W05_OCR00530	Promoter (<=1kb)	Glysoja.01G001589	-513
Chr01	49126727	49126894	168	W05_OCR00531	Intron (Glysoja.01G001590.1/Glysoja.01G001590, intron 15 of 17)	Glysoja.01G001590	5093
Chr01	49131806	49132119	314	W05_OCR00532	Promoter (<=1kb)	Glysoja.01G001590	0
Chr01	49141144	49141740	597	W05_OCR00533	3' UTR	Glysoja.01G001592	4693
Chr01	49142387	49143336	950	W05_OCR00534	3' UTR	Glysoja.01G001592	3097
Chr01	49145517	49145838	322	W05_OCR00535	Promoter (<=1kb)	Glysoja.01G001592	595
Chr01	49249544	49250055	512	W05_OCR00536	Promoter (<=1kb)	Glysoja.01G001601	0
Chr01	49250352	49250958	607	W05_OCR00537	Promoter (<=1kb)	Glysoja.01G001601	706
Chr01	49251195	49251735	541	W05_OCR00538	Promoter (1-2kb)	Glysoja.01G001601	1549
Chr01	49273159	49273778	620	W05_OCR00539	Promoter (<=1kb)	Glysoja.01G001603	0
Chr01	49288071	49288492	422	W05_OCR00540	Promoter (<=1kb)	Glysoja.01G001605	0
Chr01	49342431	49342656	226	W05_OCR00541	Promoter (<=1kb)	Glysoja.01G001612	-651
Chr01	49343107	49343474	368	W05_OCR00542	Promoter (<=1kb)	Glysoja.01G001612	0
Chr01	49352193	49352341	149	W05_OCR00543	Promoter (1-2kb)	Glysoja.01G001613	-1765
Chr01	49356368	49356725	358	W05_OCR00544	Distal Intergenic	Glysoja.01G001614	-4050
Chr01	49366693	49366923	231	W05_OCR00545	3' UTR	Glysoja.01G001615	-4932
Chr01	49399410	49399743	334	W05_OCR00546	Promoter (<=1kb)	Glysoja.01G001617	0
Chr01	49402277	49403214	938	W05_OCR00547	Exon (Glysoja.01G001617.1/Glysoja.01G001617, exon 2 of 2)	Glysoja.01G001617	2702
Chr01	49404967	49405360	394	W05_OCR00548	Distal Intergenic	Glysoja.01G001618	-3420
Chr01	49408598	49408905	308	W05_OCR00549	Promoter (<=1kb)	Glysoja.01G001618	0
Chr01	49466917	49467640	724	W05_OCR00550	Promoter (<=1kb)	Glysoja.01G001621	0
Chr01	49485144	49485634	491	W05_OCR00551	Promoter (<=1kb)	Glysoja.01G001624	0
Chr01	49510924	49511237	314	W05_OCR00552	Distal Intergenic	Glysoja.01G001625	7821
Chr01	49532985	49533282	298	W05_OCR00553	Intron (Glysoja.01G001626.1/Glysoja.01G001626, intron 2 of 2)	Glysoja.01G001626	4275
Chr01	49534096	49536461	2366	W05_OCR00554	3' UTR	Glysoja.01G001627	-2192
Chr01	49536565	49536840	276	W05_OCR00555	Promoter (1-2kb)	Glysoja.01G001627	-1813
Chr01	49538538	49538778	241	W05_OCR00556	Promoter (<=1kb)	Glysoja.01G001627	0
Chr01	49553727	49554528	802	W05_OCR00557	Promoter (<=1kb)	Glysoja.01G001629	0
Chr01	49571733	49572416	684	W05_OCR00558	Promoter (1-2kb)	Glysoja.01G001630	1789
Chr01	49572703	49573299	597	W05_OCR00559	Promoter (<=1kb)	Glysoja.01G001630	906
Chr01	49573958	49574532	575	W05_OCR00560	Promoter (<=1kb)	Glysoja.01G001630	0
Chr01	49617842	49619104	1263	W05_OCR00561	Promoter (<=1kb)	Glysoja.01G001631	221
Chr01	49661524	49661876	353	W05_OCR00562	Promoter (<=1kb)	Glysoja.01G001637	0
Chr01	49681571	49681815	245	W05_OCR00563	Promoter (<=1kb)	Glysoja.01G001639	-940
Chr01	49698012	49698310	299	W05_OCR00564	Distal Intergenic	Glysoja.01G001640	-9324
Chr01	49731021	49732016	996	W05_OCR00565	Promoter (<=1kb)	Glysoja.01G001642	0
Chr01	49763110	49764022	913	W05_OCR00566	Promoter (1-2kb)	Glysoja.01G001644	1901
Chr01	49764671	49766010	1340	W05_OCR00567	Promoter (<=1kb)	Glysoja.01G001644	0
Chr01	49773296	49773794	499	W05_OCR00568	Downstream (1-2kb)	Glysoja.01G001645	2772
Chr01	49775167	49775687	521	W05_OCR00569	Promoter (<=1kb)	Glysoja.01G001645	879
Chr01	49792234	49792496	263	W05_OCR00570	Promoter (<=1kb)	Glysoja.01G001648	-745
Chr01	49985230	49985941	712	W05_OCR00571	Promoter (<=1kb)	Glysoja.01G001664	-416
Chr01	49992148	49992423	276	W05_OCR00572	Distal Intergenic	Glysoja.01G001664	5791
Chr01	50028271	50028664	394	W05_OCR00573	Promoter (1-2kb)	Glysoja.01G001666	1397
Chr01	50056399	50057699	1301	W05_OCR00574	Promoter (<=1kb)	Glysoja.01G001668	0
Chr01	50120420	50121250	831	W05_OCR00575	Promoter (<=1kb)	Glysoja.01G001673	0
Chr01	50143885	50144159	275	W05_OCR00576	Intron (Glysoja.01G001675.1/Glysoja.01G001675, intron 1 of 2)	Glysoja.01G001675	2850
Chr01	50203336	50203988	653	W05_OCR00577	Promoter (<=1kb)	Glysoja.01G001681	0
Chr01	50222400	50222608	209	W05_OCR00578	Promoter (<=1kb)	Glysoja.01G001685	2
Chr01	50280440	50280687	248	W05_OCR00579	Promoter (<=1kb)	Glysoja.01G001689	0
Chr01	50315199	50315497	299	W05_OCR00580	Promoter (<=1kb)	Glysoja.01G001692	0
Chr01	50469961	50470572	612	W05_OCR00581	Promoter (1-2kb)	Glysoja.01G001707	1360
Chr01	50471699	50472208	510	W05_OCR00582	Promoter (<=1kb)	Glysoja.01G001707	0
Chr01	50477600	50478120	521	W05_OCR00583	Promoter (<=1kb)	Glysoja.01G001708	0
Chr01	50478338	50479237	900	W05_OCR00584	Promoter (<=1kb)	Glysoja.01G001708	-315
Chr01	50479838	50480364	527	W05_OCR00585	Promoter (<=1kb)	Glysoja.01G001709	70
Chr01	50480509	50480926	418	W05_OCR00586	Promoter (<=1kb)	Glysoja.01G001709	741
Chr01	50481729	50483027	1299	W05_OCR00587	Promoter (1-2kb)	Glysoja.01G001709	1961
Chr01	50498633	50499124	492	W05_OCR00588	Promoter (<=1kb)	Glysoja.01G001710	0
Chr01	50515284	50515917	634	W05_OCR00589	Promoter (<=1kb)	Glysoja.01G001711	0
Chr01	50532641	50532899	259	W05_OCR00590	Promoter (<=1kb)	Glysoja.01G001713	0
Chr01	50533219	50533479	261	W05_OCR00591	Promoter (<=1kb)	Glysoja.01G001713	-426
Chr01	50542129	50542955	827	W05_OCR00592	Promoter (<=1kb)	Glysoja.01G001714	25
Chr01	50543138	50543542	405	W05_OCR00593	Promoter (<=1kb)	Glysoja.01G001714	-158
Chr01	50550035	50550566	532	W05_OCR00594	Promoter (<=1kb)	Glysoja.01G001715	0
Chr01	50553787	50554395	609	W05_OCR00595	Exon (Glysoja.01G001716.3/Glysoja.01G001716, exon 11 of 15)	Glysoja.01G001715	-3268
Chr01	50560469	50560894	426	W05_OCR00596	Promoter (<=1kb)	Glysoja.01G001716	0
Chr01	50593555	50594005	451	W05_OCR00597	Promoter (<=1kb)	Glysoja.01G001721	0
Chr01	50611750	50612061	312	W05_OCR00598	Promoter (<=1kb)	Glysoja.01G001723	0
Chr01	50630140	50630587	448	W05_OCR00599	3' UTR	Glysoja.01G001726	4763
Chr01	50635757	50636108	352	W05_OCR00600	Promoter (<=1kb)	Glysoja.01G001727	-715
Chr01	50636817	50636981	165	W05_OCR00601	Promoter (<=1kb)	Glysoja.01G001727	0
Chr01	50651808	50652134	327	W05_OCR00602	Distal Intergenic	Glysoja.01G001728	5433
Chr01	50688603	50689094	492	W05_OCR00603	Promoter (<=1kb)	Glysoja.01G001733	0
Chr01	50689641	50689914	274	W05_OCR00604	Promoter (<=1kb)	Glysoja.01G001733	-869
Chr01	50726178	50726870	693	W05_OCR00605	Promoter (<=1kb)	Glysoja.01G001738	2
Chr01	50732847	50733115	269	W05_OCR00606	Promoter (<=1kb)	Glysoja.01G001739	0
Chr01	50807586	50808275	690	W05_OCR00607	Promoter (1-2kb)	Glysoja.01G001748	1748
Chr01	50808572	50809473	902	W05_OCR00608	Promoter (<=1kb)	Glysoja.01G001748	550
Chr01	50809582	50809870	289	W05_OCR00609	Promoter (<=1kb)	Glysoja.01G001748	153
Chr01	50827761	50828069	309	W05_OCR00610	Promoter (<=1kb)	Glysoja.01G001750	716
Chr01	50828724	50829159	436	W05_OCR00611	Promoter (<=1kb)	Glysoja.01G001750	0
Chr01	50848945	50849240	296	W05_OCR00612	Promoter (1-2kb)	Glysoja.01G001752	-1489
Chr01	50865029	50865853	825	W05_OCR00613	Promoter (<=1kb)	Glysoja.01G001754	133
Chr01	50870123	50870448	326	W05_OCR00614	Distal Intergenic	Glysoja.01G001754	-4137
Chr01	50880077	50881725	1649	W05_OCR00615	Promoter (<=1kb)	Glysoja.01G001755	0
Chr01	50882484	50882796	313	W05_OCR00616	Promoter (1-2kb)	Glysoja.01G001755	-1120
Chr01	51018889	51019191	303	W05_OCR00617	Distal Intergenic	Glysoja.01G001766	-3940
Chr01	51041088	51041738	651	W05_OCR00618	Promoter (<=1kb)	Glysoja.01G001770	0
Chr01	51053062	51053385	324	W05_OCR00619	Promoter (<=1kb)	Glysoja.01G001772	-547
Chr01	51053876	51055157	1282	W05_OCR00620	Promoter (<=1kb)	Glysoja.01G001772	0
Chr01	51056385	51056812	428	W05_OCR00621	3' UTR	Glysoja.01G001772	2453
Chr01	51063231	51063564	334	W05_OCR00622	Promoter (<=1kb)	Glysoja.01G001774	0
Chr01	51106768	51107347	580	W05_OCR00623	3' UTR	Glysoja.01G001777	3918
Chr01	51126236	51126558	323	W05_OCR00624	Promoter (<=1kb)	Glysoja.01G001778	-527
Chr01	51128658	51128997	340	W05_OCR00625	Distal Intergenic	Glysoja.01G001778	-2949
Chr01	51134228	51134433	206	W05_OCR00626	Downstream (1-2kb)	Glysoja.01G001779	3133
Chr01	51144303	51144960	658	W05_OCR00627	Promoter (<=1kb)	Glysoja.01G001781	0
Chr01	51171911	51172653	743	W05_OCR00628	Promoter (<=1kb)	Glysoja.01G001784	0
Chr01	51182565	51182889	325	W05_OCR00629	Promoter (<=1kb)	Glysoja.01G001785	0
Chr01	51197877	51198564	688	W05_OCR00630	3' UTR	Glysoja.01G001787	2622
Chr01	51221815	51222413	599	W05_OCR00631	Promoter (<=1kb)	Glysoja.01G001788	846
Chr01	51222955	51223244	290	W05_OCR00632	Promoter (<=1kb)	Glysoja.01G001788	15
Chr01	51234453	51235200	748	W05_OCR00633	Promoter (<=1kb)	Glysoja.01G001789	0
Chr01	51245730	51246061	332	W05_OCR00634	Downstream (<1kb)	Glysoja.01G001790	-5125
Chr01	51280081	51280481	401	W05_OCR00635	Intron (Glysoja.01G001794.1/Glysoja.01G001794, intron 4 of 8)	Glysoja.01G001794	5185
Chr01	51285596	51286016	421	W05_OCR00636	Promoter (1-2kb)	Glysoja.01G001795	1967
Chr01	51287031	51288130	1100	W05_OCR00637	Promoter (<=1kb)	Glysoja.01G001795	0
Chr01	51293219	51293667	449	W05_OCR00638	Distal Intergenic	Glysoja.01G001796	-2328
Chr01	51294666	51295097	432	W05_OCR00639	Promoter (<=1kb)	Glysoja.01G001796	-898
Chr01	51295867	51296189	323	W05_OCR00640	Promoter (<=1kb)	Glysoja.01G001796	0
Chr01	51446262	51446541	280	W05_OCR00641	3' UTR	Glysoja.01G001813	3454
Chr01	51451033	51451423	391	W05_OCR00642	Promoter (1-2kb)	Glysoja.01G001813	-1038
Chr01	51451659	51451983	325	W05_OCR00643	Promoter (1-2kb)	Glysoja.01G001813	-1664
Chr01	51462720	51463210	491	W05_OCR00644	Promoter (<=1kb)	Glysoja.01G001814	0
Chr01	51494052	51494361	310	W05_OCR00645	Promoter (<=1kb)	Glysoja.01G001818	-7
Chr01	51566492	51567512	1021	W05_OCR00646	Promoter (<=1kb)	Glysoja.01G001828	0
Chr01	51580373	51580635	263	W05_OCR00647	Distal Intergenic	Glysoja.01G001831	-2358
Chr01	51585880	51586180	301	W05_OCR00648	Promoter (<=1kb)	Glysoja.01G001832	0
Chr01	51598748	51599071	324	W05_OCR00649	Promoter (1-2kb)	Glysoja.01G001833	-1215
Chr01	51606243	51606806	564	W05_OCR00650	Distal Intergenic	Glysoja.01G001833	-8710
Chr01	51668303	51668643	341	W05_OCR00651	Promoter (<=1kb)	Glysoja.01G001842	0
Chr01	51749076	51749912	837	W05_OCR00652	Intron (Glysoja.01G001849.1/Glysoja.01G001849, intron 7 of 7)	Glysoja.01G001849	3334
Chr01	51752316	51752832	517	W05_OCR00653	Distal Intergenic	Glysoja.01G001850	-3240
Chr01	51770199	51774640	4442	W05_OCR00654	Promoter (<=1kb)	Glysoja.01G001851	0
Chr01	51778945	51779437	493	W05_OCR00655	Promoter (<=1kb)	Glysoja.01G001852	0
Chr01	51801813	51802000	188	W05_OCR00656	Distal Intergenic	Glysoja.01G001855	-2271
Chr01	51854197	51854496	300	W05_OCR00657	Distal Intergenic	Glysoja.01G001861	-4092
Chr01	51858409	51858870	462	W05_OCR00658	Promoter (<=1kb)	Glysoja.01G001861	0
Chr01	51860754	51861261	508	W05_OCR00659	Exon (Glysoja.01G001861.1/Glysoja.01G001861, exon 4 of 4)	Glysoja.01G001861	2166
Chr01	51878235	51878471	237	W05_OCR00660	Promoter (<=1kb)	Glysoja.01G001864	0
Chr01	51895702	51896228	527	W05_OCR00661	Promoter (<=1kb)	Glysoja.01G001867	0
Chr01	51913047	51913378	332	W05_OCR00662	Promoter (<=1kb)	Glysoja.01G001869	0
Chr01	51924918	51925178	261	W05_OCR00663	Distal Intergenic	Glysoja.01G001870	-6148
Chr01	51935936	51936569	634	W05_OCR00664	Promoter (<=1kb)	Glysoja.01G001871	0
Chr01	51963019	51964568	1550	W05_OCR00665	Promoter (<=1kb)	Glysoja.01G001875	37
Chr01	51965347	51965721	375	W05_OCR00666	Promoter (<=1kb)	Glysoja.01G001875	-742
Chr01	51966666	51966863	198	W05_OCR00667	Distal Intergenic	Glysoja.01G001875	-2061
Chr01	51967419	51967961	543	W05_OCR00668	Distal Intergenic	Glysoja.01G001875	-2814
Chr01	51984222	51984603	382	W05_OCR00669	Promoter (<=1kb)	Glysoja.01G001878	169
Chr01	51992666	51993176	511	W05_OCR00670	Promoter (<=1kb)	Glysoja.01G001880	0
Chr01	51997984	51998623	640	W05_OCR00671	Promoter (<=1kb)	Glysoja.01G001881	-604
Chr01	51999213	51999799	587	W05_OCR00672	Promoter (<=1kb)	Glysoja.01G001881	0
Chr01	52004507	52004714	208	W05_OCR00673	Distal Intergenic	Glysoja.01G001882	-3746
Chr01	52065564	52065903	340	W05_OCR00674	Promoter (1-2kb)	Glysoja.01G001889	-1134
Chr01	52122836	52123119	284	W05_OCR00675	Distal Intergenic	Glysoja.01G001894	-6697
Chr01	52128958	52129308	351	W05_OCR00676	Promoter (<=1kb)	Glysoja.01G001894	-508
Chr01	52129547	52130302	756	W05_OCR00677	Promoter (<=1kb)	Glysoja.01G001894	0
Chr01	52135634	52135929	296	W05_OCR00678	Intron (Glysoja.01G001894.1/Glysoja.01G001894, intron 4 of 4)	Glysoja.01G001894	5810
Chr01	52136167	52136926	760	W05_OCR00679	3' UTR	Glysoja.01G001894	6343
Chr01	52140929	52141361	433	W05_OCR00680	Distal Intergenic	Glysoja.01G001894	11105
Chr01	52144847	52145563	717	W05_OCR00681	Distal Intergenic	Glysoja.01G001895	7661
Chr01	52146041	52146243	203	W05_OCR00682	Downstream (2-3kb)	Glysoja.01G001895	6981
Chr01	52176572	52176830	259	W05_OCR00683	Promoter (<=1kb)	Glysoja.01G001896	0
Chr01	52195361	52196045	685	W05_OCR00684	Promoter (<=1kb)	Glysoja.01G001898	-740
Chr01	52212968	52214196	1229	W05_OCR00685	Promoter (<=1kb)	Glysoja.01G001900	996
Chr01	52215026	52215564	539	W05_OCR00686	Promoter (<=1kb)	Glysoja.01G001900	0
Chr01	52227737	52229019	1283	W05_OCR00687	Promoter (<=1kb)	Glysoja.01G001903	824
Chr01	52229335	52229917	583	W05_OCR00688	Promoter (<=1kb)	Glysoja.01G001903	0
Chr01	52233924	52234251	328	W05_OCR00689	Promoter (<=1kb)	Glysoja.01G001905	-152
Chr01	52248470	52249055	586	W05_OCR00690	Promoter (<=1kb)	Glysoja.01G001907	0
Chr01	52249778	52250329	552	W05_OCR00691	Promoter (1-2kb)	Glysoja.01G001907	-1207
Chr01	52319331	52319651	321	W05_OCR00692	Promoter (<=1kb)	Glysoja.01G001920	0
Chr01	52327503	52327920	418	W05_OCR00693	Promoter (<=1kb)	Glysoja.01G001921	-182
Chr01	52334942	52335669	728	W05_OCR00694	Promoter (1-2kb)	Glysoja.01G001922	1763
Chr01	52340129	52341210	1082	W05_OCR00695	Promoter (<=1kb)	Glysoja.01G001923	0
Chr01	52353515	52353881	367	W05_OCR00696	Distal Intergenic	Glysoja.01G001925	-6510
Chr01	52397262	52397830	569	W05_OCR00697	Promoter (<=1kb)	Glysoja.01G001930	0
Chr01	52412094	52412290	197	W05_OCR00698	Distal Intergenic	Glysoja.01G001932	-10876
Chr01	52413622	52413861	240	W05_OCR00699	Distal Intergenic	Glysoja.01G001932	-9305
Chr01	52417439	52417973	535	W05_OCR00700	Distal Intergenic	Glysoja.01G001932	-5193
Chr01	52531108	52531932	825	W05_OCR00701	Downstream (1-2kb)	Glysoja.01G001942	7452
Chr01	52543726	52543943	218	W05_OCR00702	Distal Intergenic	Glysoja.01G001942	-4342
Chr01	52588893	52589355	463	W05_OCR00703	Promoter (<=1kb)	Glysoja.01G001949	0
Chr01	52590103	52590609	507	W05_OCR00704	Promoter (<=1kb)	Glysoja.01G001949	0
Chr01	52590861	52591069	209	W05_OCR00705	Promoter (<=1kb)	Glysoja.01G001949	-452
Chr01	52594863	52595205	343	W05_OCR00706	Distal Intergenic	Glysoja.01G001949	-4454
Chr01	52601980	52602921	942	W05_OCR00707	Promoter (<=1kb)	Glysoja.01G001950	0
Chr01	52610959	52611387	429	W05_OCR00708	Downstream (2-3kb)	Glysoja.01G001951	3645
Chr01	52634338	52634887	550	W05_OCR00709	Promoter (1-2kb)	Glysoja.01G001953	-1380
Chr01	52640500	52641967	1468	W05_OCR00710	Promoter (<=1kb)	Glysoja.01G001955	929
Chr01	52642228	52642942	715	W05_OCR00711	Promoter (<=1kb)	Glysoja.01G001955	0
Chr01	52648177	52648546	370	W05_OCR00712	Promoter (<=1kb)	Glysoja.01G001956	0
Chr01	52659356	52660156	801	W05_OCR00713	Distal Intergenic	Glysoja.01G001957	-5921
Chr01	52676113	52676723	611	W05_OCR00714	Downstream (1-2kb)	Glysoja.01G001957	10036
Chr01	52679204	52679735	532	W05_OCR00715	Intron (Glysoja.01G001958.1/Glysoja.01G001958, intron 18 of 18)	Glysoja.01G001958	9366
Chr01	52692176	52692735	560	W05_OCR00716	Promoter (<=1kb)	Glysoja.01G001959	0
Chr01	52700600	52700828	229	W05_OCR00717	Promoter (<=1kb)	Glysoja.01G001960	0
Chr01	52711826	52712103	278	W05_OCR00718	Promoter (1-2kb)	Glysoja.01G001962	-1361
Chr01	52726274	52727130	857	W05_OCR00719	Promoter (<=1kb)	Glysoja.01G001964	0
Chr01	52756758	52757214	457	W05_OCR00720	3' UTR	Glysoja.01G001969	2952
Chr01	52759482	52760198	717	W05_OCR00721	Promoter (<=1kb)	Glysoja.01G001969	0
Chr01	52767497	52767712	216	W05_OCR00722	Intron (Glysoja.01G001970.4/Glysoja.01G001970, intron 5 of 19)	Glysoja.01G001970	2543
Chr01	52792349	52792784	436	W05_OCR00723	Promoter (1-2kb)	Glysoja.01G001972	-1752
Chr01	52853883	52854234	352	W05_OCR00724	Downstream (1-2kb)	Glysoja.01G001980	5847
Chr01	52855636	52856184	549	W05_OCR00725	3' UTR	Glysoja.01G001980	3897
Chr01	52860238	52860857	620	W05_OCR00726	Promoter (<=1kb)	Glysoja.01G001980	-124
Chr01	52867018	52867773	756	W05_OCR00727	Distal Intergenic	Glysoja.01G001980	-6904
Chr01	52883622	52884362	741	W05_OCR00728	Promoter (<=1kb)	Glysoja.01G001981	0
Chr01	52888881	52890428	1548	W05_OCR00729	Promoter (<=1kb)	Glysoja.01G001982	894
Chr01	52890782	52891605	824	W05_OCR00730	Promoter (<=1kb)	Glysoja.01G001982	0
Chr01	52896507	52896758	252	W05_OCR00731	Distal Intergenic	Glysoja.01G001982	-5185
Chr01	52911815	52912272	458	W05_OCR00732	Promoter (<=1kb)	Glysoja.01G001983	0
Chr01	52932245	52932930	686	W05_OCR00733	Promoter (1-2kb)	Glysoja.01G001987	1849
Chr01	52934587	52935131	545	W05_OCR00734	Promoter (<=1kb)	Glysoja.01G001987	0
Chr01	52960414	52960826	413	W05_OCR00735	Promoter (<=1kb)	Glysoja.01G001990	0
Chr01	52975399	52976249	851	W05_OCR00736	Promoter (<=1kb)	Glysoja.01G001992	0
Chr01	52999631	53000041	411	W05_OCR00737	Distal Intergenic	Glysoja.01G001996	-8843
Chr01	53003157	53003382	226	W05_OCR00738	Distal Intergenic	Glysoja.01G001997	-9929
Chr01	53012061	53012577	517	W05_OCR00739	Promoter (<=1kb)	Glysoja.01G001997	-734
Chr01	53013125	53014534	1410	W05_OCR00740	Promoter (<=1kb)	Glysoja.01G001997	0
Chr01	53021739	53022022	284	W05_OCR00741	Promoter (<=1kb)	Glysoja.01G001998	0
Chr01	53024317	53024541	225	W05_OCR00742	Promoter (<=1kb)	Glysoja.01G001999	-114
Chr01	53033138	53033635	498	W05_OCR00743	Promoter (<=1kb)	Glysoja.01G002001	0
Chr01	53036329	53036702	374	W05_OCR00744	Distal Intergenic	Glysoja.01G002001	3001
Chr01	53045076	53045625	550	W05_OCR00745	Promoter (<=1kb)	Glysoja.01G002002	0
Chr01	53053392	53053849	458	W05_OCR00746	Promoter (<=1kb)	Glysoja.01G002003	168
Chr01	53069383	53070200	818	W05_OCR00747	Promoter (<=1kb)	Glysoja.01G002005	9
Chr01	53071439	53071682	244	W05_OCR00748	Promoter (1-2kb)	Glysoja.01G002005	-1230
Chr01	53091976	53092247	272	W05_OCR00749	Promoter (1-2kb)	Glysoja.01G002007	-1268
Chr01	53097867	53099306	1440	W05_OCR00750	Promoter (1-2kb)	Glysoja.01G002008	1033
Chr01	53099582	53100257	676	W05_OCR00751	Promoter (<=1kb)	Glysoja.01G002008	82
Chr01	53100544	53100852	309	W05_OCR00752	Promoter (<=1kb)	Glysoja.01G002008	-205
Chr01	53116204	53116420	217	W05_OCR00753	Promoter (<=1kb)	Glysoja.01G002010	0
Chr01	53126165	53127099	935	W05_OCR00754	3' UTR	Glysoja.01G002012	3372
Chr01	53129557	53130355	799	W05_OCR00755	Promoter (<=1kb)	Glysoja.01G002012	116
Chr01	53130852	53131151	300	W05_OCR00756	Promoter (<=1kb)	Glysoja.01G002012	-381
Chr01	53157871	53158756	886	W05_OCR00757	Downstream (<1kb)	Glysoja.01G002015	2979
Chr01	53164862	53165816	955	W05_OCR00758	Promoter (<=1kb)	Glysoja.01G002016	0
Chr01	53173275	53174044	770	W05_OCR00759	Promoter (<=1kb)	Glysoja.01G002017	0
Chr01	53179112	53179535	424	W05_OCR00760	Promoter (<=1kb)	Glysoja.01G002018	0
Chr01	53188162	53188512	351	W05_OCR00761	Promoter (<=1kb)	Glysoja.01G002019	-727
Chr01	53201083	53201630	548	W05_OCR00762	Distal Intergenic	Glysoja.01G002020	5892
Chr01	53206935	53207378	444	W05_OCR00763	Downstream (1-2kb)	Glysoja.01G002021	3721
Chr01	53208233	53208936	704	W05_OCR00764	Downstream (<1kb)	Glysoja.01G002021	2163
Chr01	53209067	53211093	2027	W05_OCR00765	Promoter (<=1kb)	Glysoja.01G002021	6
Chr01	53218493	53218936	444	W05_OCR00766	Distal Intergenic	Glysoja.01G002022	7102
Chr01	53225656	53226133	478	W05_OCR00767	Promoter (<=1kb)	Glysoja.01G002022	0
Chr01	53226948	53227496	549	W05_OCR00768	Promoter (<=1kb)	Glysoja.01G002023	0
Chr01	53232826	53233236	411	W05_OCR00769	Exon (Glysoja.01G002024.1/Glysoja.01G002024, exon 2 of 10)	Glysoja.01G002024	2095
Chr01	53239009	53239382	374	W05_OCR00770	Distal Intergenic	Glysoja.01G002024	-3678
Chr01	53241172	53241586	415	W05_OCR00771	Distal Intergenic	Glysoja.01G002024	-5841
Chr01	53258022	53258678	657	W05_OCR00772	Promoter (1-2kb)	Glysoja.01G002025	1219
Chr01	53261770	53262119	350	W05_OCR00773	Distal Intergenic	Glysoja.01G002025	4967
Chr01	53265702	53265987	286	W05_OCR00774	Downstream (2-3kb)	Glysoja.01G002026	4453
Chr01	53281504	53281841	338	W05_OCR00775	Distal Intergenic	Glysoja.01G002027	-2493
Chr01	53304429	53304799	371	W05_OCR00776	Promoter (<=1kb)	Glysoja.01G002029	-198
Chr01	53327067	53328025	959	W05_OCR00777	Promoter (<=1kb)	Glysoja.01G002031	0
Chr01	53342431	53343014	584	W05_OCR00778	Promoter (<=1kb)	Glysoja.01G002033	0
Chr01	53344580	53344853	274	W05_OCR00779	Promoter (<=1kb)	Glysoja.01G002034	847
Chr01	53345355	53345974	620	W05_OCR00780	Promoter (1-2kb)	Glysoja.01G002034	1622
Chr01	53361471	53361903	433	W05_OCR00781	Promoter (<=1kb)	Glysoja.01G002037	935
Chr01	53362401	53362827	427	W05_OCR00782	Promoter (1-2kb)	Glysoja.01G002037	1865
Chr01	53363901	53364538	638	W05_OCR00783	Downstream (<1kb)	Glysoja.01G002037	3365
Chr01	53364880	53365332	453	W05_OCR00784	3' UTR	Glysoja.01G002038	4043
Chr01	53378591	53379202	612	W05_OCR00785	Promoter (<=1kb)	Glysoja.01G002039	0
Chr01	53430662	53431605	944	W05_OCR00786	Promoter (<=1kb)	Glysoja.01G002045	718
Chr01	53432833	53433330	498	W05_OCR00787	Downstream (1-2kb)	Glysoja.01G002045	2889
Chr01	53436875	53437160	286	W05_OCR00788	Promoter (<=1kb)	Glysoja.01G002046	-610
Chr01	53448893	53449244	352	W05_OCR00789	Promoter (1-2kb)	Glysoja.01G002047	-1912
Chr01	53450326	53450641	316	W05_OCR00790	Promoter (<=1kb)	Glysoja.01G002047	-515
Chr01	53472909	53473553	645	W05_OCR00791	Promoter (1-2kb)	Glysoja.01G002050	1965
Chr01	53489201	53489579	379	W05_OCR00792	Promoter (<=1kb)	Glysoja.01G002053	0
Chr01	53508884	53509484	601	W05_OCR00793	Distal Intergenic	Glysoja.01G002055	-6176
Chr01	53514358	53514680	323	W05_OCR00794	Promoter (<=1kb)	Glysoja.01G002055	-980
Chr01	53517416	53517737	322	W05_OCR00795	Promoter (1-2kb)	Glysoja.01G002055	1756
Chr01	53524008	53524357	350	W05_OCR00796	Distal Intergenic	Glysoja.01G002055	8348
Chr01	53535697	53535978	282	W05_OCR00797	Promoter (<=1kb)	Glysoja.01G002056	-715
Chr01	53536220	53536566	347	W05_OCR00798	Promoter (<=1kb)	Glysoja.01G002056	-127
Chr01	53575656	53575955	300	W05_OCR00799	Promoter (<=1kb)	Glysoja.01G002058	0
Chr01	53590917	53591454	538	W05_OCR00800	Distal Intergenic	Glysoja.01G002061	-3347
Chr01	53593813	53594106	294	W05_OCR00801	Promoter (<=1kb)	Glysoja.01G002061	-695
Chr01	53594441	53595110	670	W05_OCR00802	Promoter (<=1kb)	Glysoja.01G002061	0
Chr01	53597957	53598560	604	W05_OCR00803	Distal Intergenic	Glysoja.01G002061	3156
Chr01	53625436	53625663	228	W05_OCR00804	Distal Intergenic	Glysoja.01G002063	-3817
Chr01	53641943	53643113	1171	W05_OCR00805	Promoter (<=1kb)	Glysoja.01G002067	0
Chr01	53648813	53649168	356	W05_OCR00806	Promoter (<=1kb)	Glysoja.01G002068	646
Chr01	53662302	53662774	473	W05_OCR00807	3' UTR	Glysoja.01G002070	-2952
Chr01	53681614	53682135	522	W05_OCR00808	Downstream (<1kb)	Glysoja.01G002073	4683
Chr01	53686325	53686950	626	W05_OCR00809	Promoter (<=1kb)	Glysoja.01G002073	0
Chr01	53689172	53689574	403	W05_OCR00810	Distal Intergenic	Glysoja.01G002073	-2354
Chr01	53729106	53729326	221	W05_OCR00811	Promoter (<=1kb)	Glysoja.01G002077	-887
Chr01	53750721	53751349	629	W05_OCR00812	3' UTR	Glysoja.01G002080	3226
Chr01	53759929	53760225	297	W05_OCR00813	Distal Intergenic	Glysoja.01G002081	-2087
Chr01	53834234	53834700	467	W05_OCR00814	Downstream (<1kb)	Glysoja.01G002087	3805
Chr01	53875814	53876175	362	W05_OCR00815	Promoter (<=1kb)	Glysoja.01G002092	0
Chr01	53889571	53889918	348	W05_OCR00816	Promoter (<=1kb)	Glysoja.01G002095	0
Chr01	53924496	53924773	278	W05_OCR00817	Promoter (<=1kb)	Glysoja.01G002097	75
Chr01	53965945	53966225	281	W05_OCR00818	Promoter (<=1kb)	Glysoja.01G002101	0
Chr01	53969433	53969651	219	W05_OCR00819	Downstream (1-2kb)	Glysoja.01G002101	-3463
Chr01	53987216	53987783	568	W05_OCR00820	Downstream (1-2kb)	Glysoja.01G002103	5502
Chr01	54009062	54009339	278	W05_OCR00821	Promoter (<=1kb)	Glysoja.01G002106	0
Chr01	54014474	54015674	1201	W05_OCR00822	Promoter (<=1kb)	Glysoja.01G002108	0
Chr01	54016532	54016726	195	W05_OCR00823	Promoter (1-2kb)	Glysoja.01G002108	1915
Chr01	54017560	54017751	192	W05_OCR00824	Distal Intergenic	Glysoja.01G002109	-2223
Chr01	54018090	54018956	867	W05_OCR00825	Promoter (1-2kb)	Glysoja.01G002109	-1018
Chr01	54019480	54019773	294	W05_OCR00826	Promoter (<=1kb)	Glysoja.01G002109	-201
Chr01	54020079	54021142	1064	W05_OCR00827	Promoter (<=1kb)	Glysoja.01G002109	105
Chr01	54021365	54021518	154	W05_OCR00828	Promoter (1-2kb)	Glysoja.01G002109	1391
Chr01	54041285	54041629	345	W05_OCR00829	Promoter (1-2kb)	Glysoja.01G002113	-1049
Chr01	54062871	54063641	771	W05_OCR00830	Promoter (<=1kb)	Glysoja.01G002117	0
Chr01	54077561	54077885	325	W05_OCR00831	Promoter (<=1kb)	Glysoja.01G002118	0
Chr01	54079643	54080074	432	W05_OCR00832	Promoter (1-2kb)	Glysoja.01G002118	1941
Chr01	54081986	54082285	300	W05_OCR00833	Distal Intergenic	Glysoja.01G002118	4284
Chr01	54089821	54090201	381	W05_OCR00834	Promoter (1-2kb)	Glysoja.01G002120	-1058
Chr01	54133486	54133989	504	W05_OCR00835	Promoter (<=1kb)	Glysoja.01G002123	0
Chr01	54135697	54136498	802	W05_OCR00836	Downstream (2-3kb)	Glysoja.01G002123	-2082
Chr01	54140223	54140755	533	W05_OCR00837	Promoter (<=1kb)	Glysoja.01G002124	0
Chr01	54140935	54141382	448	W05_OCR00838	Promoter (<=1kb)	Glysoja.01G002124	-237
Chr01	54148208	54148708	501	W05_OCR00839	Distal Intergenic	Glysoja.01G002124	-7510
Chr01	54158228	54158700	473	W05_OCR00840	Promoter (1-2kb)	Glysoja.01G002125	1222
Chr01	54178079	54178383	305	W05_OCR00841	Distal Intergenic	Glysoja.01G002126	-5413
Chr01	54179287	54179578	292	W05_OCR00842	Distal Intergenic	Glysoja.01G002126	-4218
Chr01	54217636	54218107	472	W05_OCR00843	Promoter (<=1kb)	Glysoja.01G002131	0
Chr01	54247951	54248381	431	W05_OCR00844	Promoter (<=1kb)	Glysoja.01G002135	0
Chr01	54315605	54316154	550	W05_OCR00845	Promoter (<=1kb)	Glysoja.01G002143	0
Chr01	54316564	54316973	410	W05_OCR00846	Promoter (<=1kb)	Glysoja.01G002143	-522
Chr01	54333290	54333552	263	W05_OCR00847	Promoter (<=1kb)	Glysoja.01G002145	0
Chr01	54338603	54338958	356	W05_OCR00848	Promoter (<=1kb)	Glysoja.01G002146	0
Chr01	54346721	54347071	351	W05_OCR00849	Downstream (1-2kb)	Glysoja.01G002148	3451
Chr01	54348861	54350011	1151	W05_OCR00850	Promoter (<=1kb)	Glysoja.01G002148	511
Chr01	54350118	54350686	569	W05_OCR00851	Promoter (<=1kb)	Glysoja.01G002148	0
Chr01	54351079	54351481	403	W05_OCR00852	Promoter (<=1kb)	Glysoja.01G002148	-557
Chr01	54399031	54399673	643	W05_OCR00853	Promoter (<=1kb)	Glysoja.01G002155	570
Chr01	54399842	54400398	557	W05_OCR00854	Promoter (<=1kb)	Glysoja.01G002155	0
Chr01	54410935	54411470	536	W05_OCR00855	Promoter (<=1kb)	Glysoja.01G002156	0
Chr01	54455586	54455920	335	W05_OCR00856	Distal Intergenic	Glysoja.01G002162	-3044
Chr01	54457077	54457515	439	W05_OCR00857	Promoter (1-2kb)	Glysoja.01G002162	-1449
Chr01	54460227	54460700	474	W05_OCR00858	Promoter (1-2kb)	Glysoja.01G002163	-1113
Chr01	54461725	54462081	357	W05_OCR00859	Promoter (<=1kb)	Glysoja.01G002163	0
Chr01	54488201	54488423	223	W05_OCR00860	Promoter (<=1kb)	Glysoja.01G002166	0
Chr01	54505001	54505245	245	W05_OCR00861	Distal Intergenic	Glysoja.01G002168	-3382
Chr01	54517430	54518246	817	W05_OCR00862	Promoter (<=1kb)	Glysoja.01G002170	0
Chr01	54524023	54524613	591	W05_OCR00863	3' UTR	Glysoja.01G002171	2073
Chr01	54524746	54525029	284	W05_OCR00864	Promoter (1-2kb)	Glysoja.01G002171	1657
Chr01	54543221	54543753	533	W05_OCR00865	Promoter (<=1kb)	Glysoja.01G002173	0
Chr01	54544242	54545014	773	W05_OCR00866	Promoter (<=1kb)	Glysoja.01G002173	-594
Chr01	54552507	54553110	604	W05_OCR00867	Promoter (<=1kb)	Glysoja.01G002174	0
Chr01	54571106	54571772	667	W05_OCR00868	Promoter (<=1kb)	Glysoja.01G002175	0
Chr01	54579016	54579609	594	W05_OCR00869	Promoter (<=1kb)	Glysoja.01G002176	664
Chr01	54630880	54631402	523	W05_OCR00870	Promoter (<=1kb)	Glysoja.01G002181	0
Chr01	54634667	54635137	471	W05_OCR00871	3' UTR	Glysoja.01G002182	2141
Chr01	54638012	54638693	682	W05_OCR00872	Promoter (<=1kb)	Glysoja.01G002182	-734
Chr01	54649747	54650228	482	W05_OCR00873	Promoter (<=1kb)	Glysoja.01G002184	0
Chr01	54749319	54750276	958	W05_OCR00874	Promoter (<=1kb)	Glysoja.01G002194	0
Chr01	54762813	54763055	243	W05_OCR00875	Distal Intergenic	Glysoja.01G002195	-4775
Chr01	54794796	54795516	721	W05_OCR00876	Promoter (<=1kb)	Glysoja.01G002198	0
Chr01	54806238	54806706	469	W05_OCR00877	Promoter (<=1kb)	Glysoja.01G002200	0
Chr01	54826315	54826900	586	W05_OCR00878	Promoter (<=1kb)	Glysoja.01G002203	0
Chr01	54827331	54827668	338	W05_OCR00879	Promoter (<=1kb)	Glysoja.01G002203	-447
Chr01	54851356	54851605	250	W05_OCR00880	Promoter (<=1kb)	Glysoja.01G002207	12
Chr01	54868901	54869376	476	W05_OCR00881	Promoter (<=1kb)	Glysoja.01G002209	0
Chr01	54879758	54880029	272	W05_OCR00882	Promoter (<=1kb)	Glysoja.01G002211	-687
Chr01	54897728	54898011	284	W05_OCR00883	Promoter (<=1kb)	Glysoja.01G002214	0
Chr01	54898224	54898495	272	W05_OCR00884	Promoter (<=1kb)	Glysoja.01G002214	-294
Chr01	54908021	54908295	275	W05_OCR00885	Promoter (<=1kb)	Glysoja.01G002215	0
Chr01	54943458	54943941	484	W05_OCR00886	Promoter (<=1kb)	Glysoja.01G002218	0
Chr01	54949626	54950108	483	W05_OCR00887	Downstream (2-3kb)	Glysoja.01G002219	4413
Chr01	54956082	54956449	368	W05_OCR00888	Promoter (1-2kb)	Glysoja.01G002219	-1555
Chr01	54968065	54968583	519	W05_OCR00889	Promoter (<=1kb)	Glysoja.01G002222	0
Chr01	54975501	54975808	308	W05_OCR00890	Promoter (<=1kb)	Glysoja.01G002223	5
Chr01	54981480	54981955	476	W05_OCR00891	Promoter (<=1kb)	Glysoja.01G002224	0
Chr01	55019450	55020316	867	W05_OCR00892	Promoter (<=1kb)	Glysoja.01G002230	0
Chr01	55023608	55023959	352	W05_OCR00893	Promoter (1-2kb)	Glysoja.01G002230	-1377
Chr01	55024133	55024638	506	W05_OCR00894	Promoter (<=1kb)	Glysoja.01G002230	-698
Chr01	55024755	55025985	1231	W05_OCR00895	Promoter (<=1kb)	Glysoja.01G002230	0
Chr01	55039138	55039516	379	W05_OCR00896	Promoter (1-2kb)	Glysoja.01G002232	1818
Chr01	55040904	55041401	498	W05_OCR00897	Promoter (<=1kb)	Glysoja.01G002232	0
Chr01	55051443	55051842	400	W05_OCR00898	Distal Intergenic	Glysoja.01G002234	-4482
Chr01	55056314	55056873	560	W05_OCR00899	Promoter (<=1kb)	Glysoja.01G002234	0
Chr01	55064720	55065452	733	W05_OCR00900	Promoter (<=1kb)	Glysoja.01G002235	0
Chr01	55082232	55082544	313	W05_OCR00901	Promoter (<=1kb)	Glysoja.01G002236	118
Chr01	55149734	55150617	884	W05_OCR00902	Promoter (<=1kb)	Glysoja.01G002242	0
Chr01	55180929	55181250	322	W05_OCR00903	Promoter (1-2kb)	Glysoja.01G002246	-1105
Chr01	55182244	55182626	383	W05_OCR00904	Promoter (<=1kb)	Glysoja.01G002246	0
Chr01	55230061	55230269	209	W05_OCR00905	Promoter (1-2kb)	Glysoja.01G002252	-1055
Chr01	55237831	55237994	164	W05_OCR00906	Promoter (1-2kb)	Glysoja.01G002253	1103
Chr01	55247739	55248120	382	W05_OCR00907	Downstream (2-3kb)	Glysoja.01G002254	4555
Chr01	55250997	55251611	615	W05_OCR00908	Promoter (1-2kb)	Glysoja.01G002254	1064
Chr01	55252647	55253142	496	W05_OCR00909	Promoter (<=1kb)	Glysoja.01G002254	0
Chr01	55317821	55318228	408	W05_OCR00910	Promoter (<=1kb)	Glysoja.01G002263	0
Chr01	55335038	55335387	350	W05_OCR00911	Promoter (<=1kb)	Glysoja.01G002264	-497
Chr01	55348483	55348947	465	W05_OCR00912	Promoter (<=1kb)	Glysoja.01G002267	-602
Chr01	55386330	55386726	397	W05_OCR00913	Promoter (<=1kb)	Glysoja.01G002273	0
Chr01	55412517	55413581	1065	W05_OCR00914	Promoter (<=1kb)	Glysoja.01G002275	0
Chr01	55509277	55509557	281	W05_OCR00915	Promoter (<=1kb)	Glysoja.01G002289	0
Chr01	55515639	55516067	429	W05_OCR00916	Distal Intergenic	Glysoja.01G002289	-6322
Chr01	55524457	55524781	325	W05_OCR00917	Promoter (<=1kb)	Glysoja.01G002290	0
Chr01	55525126	55525519	394	W05_OCR00918	Promoter (<=1kb)	Glysoja.01G002290	-383
Chr01	55526926	55527731	806	W05_OCR00919	Distal Intergenic	Glysoja.01G002290	-2183
Chr01	55535979	55536441	463	W05_OCR00920	Promoter (1-2kb)	Glysoja.01G002291	-1904
Chr01	55537446	55538917	1472	W05_OCR00921	Promoter (<=1kb)	Glysoja.01G002291	0
Chr01	55539426	55541012	1587	W05_OCR00922	Promoter (<=1kb)	Glysoja.01G002291	979
Chr01	55541715	55543231	1517	W05_OCR00923	3' UTR	Glysoja.01G002291	3268
Chr01	55544613	55544921	309	W05_OCR00924	Distal Intergenic	Glysoja.01G002291	6166
Chr01	55545982	55546404	423	W05_OCR00925	Distal Intergenic	Glysoja.01G002291	7535
Chr01	55559476	55559908	433	W05_OCR00926	Distal Intergenic	Glysoja.01G002292	-4956
Chr01	55590103	55590913	811	W05_OCR00927	Promoter (<=1kb)	Glysoja.01G002297	0
Chr01	55604859	55605120	262	W05_OCR00928	Promoter (<=1kb)	Glysoja.01G002299	-172
Chr01	55631933	55632259	327	W05_OCR00929	Distal Intergenic	Glysoja.01G002303	-2728
Chr01	55649643	55650230	588	W05_OCR00930	Promoter (<=1kb)	Glysoja.01G002304	0
Chr01	55671485	55672057	573	W05_OCR00931	Downstream (<1kb)	Glysoja.01G002307	2367
Chr01	55696363	55696794	432	W05_OCR00932	Promoter (<=1kb)	Glysoja.01G002309	18
Chr01	55722858	55723196	339	W05_OCR00933	Promoter (<=1kb)	Glysoja.01G002313	0
Chr01	55743194	55743625	432	W05_OCR00934	Promoter (<=1kb)	Glysoja.01G002316	59
Chr01	55777330	55777874	545	W05_OCR00935	Promoter (<=1kb)	Glysoja.01G002319	0
Chr01	55783747	55784251	505	W05_OCR00936	Distal Intergenic	Glysoja.01G002319	6258
Chr01	55815846	55816454	609	W05_OCR00937	Promoter (<=1kb)	Glysoja.01G002321	0
Chr01	55866203	55866493	291	W05_OCR00938	Promoter (<=1kb)	Glysoja.01G002328	-794
Chr01	55868197	55868941	745	W05_OCR00939	Distal Intergenic	Glysoja.01G002328	-2788
Chr01	55870183	55870474	292	W05_OCR00940	Distal Intergenic	Glysoja.01G002328	-4774
Chr01	55877600	55877925	326	W05_OCR00941	Downstream (<1kb)	Glysoja.01G002329	2206
Chr01	55879949	55880285	337	W05_OCR00942	Promoter (<=1kb)	Glysoja.01G002329	0
Chr01	55886673	55886823	151	W05_OCR00943	Downstream (<1kb)	Glysoja.01G002329	-6542
Chr01	55903461	55904085	625	W05_OCR00944	3' UTR	Glysoja.01G002331	3533
Chr01	55935017	55935209	193	W05_OCR00945	Downstream (1-2kb)	Glysoja.01G002335	-2257
Chr01	55963823	55964668	846	W05_OCR00946	Promoter (<=1kb)	Glysoja.01G002340	104
Chr01	55991207	55991940	734	W05_OCR00947	Promoter (<=1kb)	Glysoja.01G002345	0
Chr01	56027515	56027777	263	W05_OCR00948	Distal Intergenic	Glysoja.01G002348	-5444
Chr01	56029265	56029660	396	W05_OCR00949	Distal Intergenic	Glysoja.01G002348	-7194
Chr01	56066349	56066619	271	W05_OCR00950	Promoter (<=1kb)	Glysoja.01G002351	0
Chr01	56074884	56075175	292	W05_OCR00951	Promoter (<=1kb)	Glysoja.01G002352	0
Chr01	56125211	56125573	363	W05_OCR00952	Promoter (<=1kb)	Glysoja.01G002360	0
Chr01	56135359	56135695	337	W05_OCR00953	Promoter (<=1kb)	Glysoja.01G002361	0
Chr01	56142269	56142639	371	W05_OCR00954	Promoter (<=1kb)	Glysoja.01G002362	0
Chr01	56152572	56153237	666	W05_OCR00955	Promoter (<=1kb)	Glysoja.01G002365	0
Chr01	56221796	56222194	399	W05_OCR00956	Promoter (<=1kb)	Glysoja.01G002372	0
Chr01	56238119	56238348	230	W05_OCR00957	Promoter (<=1kb)	Glysoja.01G002375	0
Chr01	56265585	56265961	377	W05_OCR00958	Promoter (<=1kb)	Glysoja.01G002379	0
Chr01	56268860	56269159	300	W05_OCR00959	Intron (Glysoja.01G002379.1/Glysoja.01G002379, intron 1 of 1)	Glysoja.01G002379	3272
Chr01	56269424	56269668	245	W05_OCR00960	Exon (Glysoja.01G002379.1/Glysoja.01G002379, exon 2 of 2)	Glysoja.01G002379	3836
Chr01	56289042	56290210	1169	W05_OCR00961	Promoter (1-2kb)	Glysoja.01G002383	-1013
Chr01	56295839	56296207	369	W05_OCR00962	Promoter (<=1kb)	Glysoja.01G002384	0
Chr01	56326496	56327067	572	W05_OCR00963	Promoter (<=1kb)	Glysoja.01G002389	210
Chr01	56349043	56349557	515	W05_OCR00964	Promoter (1-2kb)	Glysoja.01G002393	-1220
Chr01	56350777	56351066	290	W05_OCR00965	Promoter (<=1kb)	Glysoja.01G002393	0
Chr01	56361909	56362358	450	W05_OCR00966	Promoter (<=1kb)	Glysoja.01G002394	-481
Chr01	56363188	56364045	858	W05_OCR00967	Promoter (<=1kb)	Glysoja.01G002395	0
Chr01	56364184	56364840	657	W05_OCR00968	Promoter (<=1kb)	Glysoja.01G002395	140
Chr01	56367962	56368587	626	W05_OCR00969	Promoter (1-2kb)	Glysoja.01G002396	-1375
Chr01	56368734	56368962	229	W05_OCR00970	Promoter (<=1kb)	Glysoja.01G002396	-1000
Chr01	56387626	56387924	299	W05_OCR00971	Promoter (1-2kb)	Glysoja.01G002400	1735
Chr01	56388257	56389110	854	W05_OCR00972	Promoter (<=1kb)	Glysoja.01G002400	549
Chr01	56403735	56404656	922	W05_OCR00973	3' UTR	Glysoja.01G002403	2445
Chr01	56450113	56450544	432	W05_OCR00974	Promoter (<=1kb)	Glysoja.01G002411	0
Chr01	56484104	56484458	355	W05_OCR00975	Promoter (<=1kb)	Glysoja.01G002414	40
Chr01	56494645	56494888	244	W05_OCR00976	Downstream (2-3kb)	Glysoja.01G002415	6576
Chr01	56505467	56505755	289	W05_OCR00977	Promoter (1-2kb)	Glysoja.01G002416	-1407
Chr01	56537361	56537594	234	W05_OCR00978	Promoter (<=1kb)	Glysoja.01G002421	-204
Chr01	56551164	56552127	964	W05_OCR00979	Promoter (<=1kb)	Glysoja.01G002423	-467
Chr01	56553190	56553410	221	W05_OCR00980	Promoter (1-2kb)	Glysoja.01G002424	-1787
Chr01	56554257	56554709	453	W05_OCR00981	Promoter (<=1kb)	Glysoja.01G002424	-488
Chr01	56555164	56555592	429	W05_OCR00982	Promoter (<=1kb)	Glysoja.01G002424	0
Chr01	56555799	56556536	738	W05_OCR00983	Promoter (<=1kb)	Glysoja.01G002424	602
Chr01	56568290	56568619	330	W05_OCR00984	Promoter (<=1kb)	Glysoja.01G002425	0
Chr01	56574248	56574589	342	W05_OCR00985	Promoter (<=1kb)	Glysoja.01G002426	0
Chr01	56601631	56602041	411	W05_OCR00986	Downstream (2-3kb)	Glysoja.01G002431	-3716
Chr01	56622481	56622769	289	W05_OCR00987	Promoter (<=1kb)	Glysoja.01G002435	0
Chr01	56650494	56651065	572	W05_OCR00988	Distal Intergenic	Glysoja.01G002441	2090
Chr01	56652552	56652781	230	W05_OCR00989	Promoter (1-2kb)	Glysoja.01G002442	-1148
Chr01	56683098	56683422	325	W05_OCR00990	Promoter (<=1kb)	Glysoja.01G002445	665
Chr01	56683993	56684304	312	W05_OCR00991	Promoter (<=1kb)	Glysoja.01G002445	0
Chr01	56689572	56690679	1108	W05_OCR00992	Promoter (<=1kb)	Glysoja.01G002447	0
Chr01	56717868	56718373	506	W05_OCR00993	Promoter (<=1kb)	Glysoja.01G002453	102
Chr01	56737465	56737948	484	W05_OCR00994	Promoter (<=1kb)	Glysoja.01G002458	0
Chr01	56746465	56746978	514	W05_OCR00995	Promoter (<=1kb)	Glysoja.01G002460	0
Chr01	56800124	56800451	328	W05_OCR00996	Distal Intergenic	Glysoja.01G002468	-2532
Chr01	56802795	56803044	250	W05_OCR00997	Promoter (<=1kb)	Glysoja.01G002468	0
Chr01	56804915	56805265	351	W05_OCR00998	Promoter (1-2kb)	Glysoja.01G002468	1932
Chr01	56820366	56820598	233	W05_OCR00999	Promoter (<=1kb)	Glysoja.01G002470	34
Chr01	56853863	56854504	642	W05_OCR01000	Promoter (<=1kb)	Glysoja.01G002475	620
Chr01	56921835	56922622	788	W05_OCR01001	Exon (Glysoja.01G002483.1/Glysoja.01G002483, exon 4 of 5)	Glysoja.01G002483	2498
Chr01	56927324	56927694	371	W05_OCR01002	Promoter (<=1kb)	Glysoja.01G002484	0
Chr01	56931199	56931736	538	W05_OCR01003	Promoter (<=1kb)	Glysoja.01G002485	0
Chr01	56942866	56943082	217	W05_OCR01004	Promoter (<=1kb)	Glysoja.01G002488	-629
Chr01	56943688	56944505	818	W05_OCR01005	Promoter (<=1kb)	Glysoja.01G002488	0
Chr01	56958833	56960274	1442	W05_OCR01006	Promoter (<=1kb)	Glysoja.01G002490	0
Chr01	56961442	56961748	307	W05_OCR01007	Promoter (1-2kb)	Glysoja.01G002490	-1249
Chr01	57011817	57011989	173	W05_OCR01008	Intron (Glysoja.01G002491.1/Glysoja.01G002491, intron 41 of 56)	Glysoja.01G002492	19931
Chr01	57031716	57031999	284	W05_OCR01009	Promoter (<=1kb)	Glysoja.01G002492	0
Chr01	57035505	57036283	779	W05_OCR01010	Promoter (<=1kb)	Glysoja.01G002493	0
Chr01	57045990	57046596	607	W05_OCR01011	Promoter (<=1kb)	Glysoja.01G002495	0
Chr01	57054790	57055074	285	W05_OCR01012	Promoter (<=1kb)	Glysoja.01G002496	0
Chr01	57058156	57058384	229	W05_OCR01013	Distal Intergenic	Glysoja.01G002496	-3123
Chr01	57062561	57063148	588	W05_OCR01014	Promoter (<=1kb)	Glysoja.01G002497	0
Chr01	57087686	57088139	454	W05_OCR01015	Promoter (<=1kb)	Glysoja.01G002501	-578
Chr01	57109564	57109852	289	W05_OCR01016	Promoter (1-2kb)	Glysoja.01G002507	-1780
Chr01	57112338	57112585	248	W05_OCR01017	Promoter (1-2kb)	Glysoja.01G002508	-1937
Chr01	57114497	57115057	561	W05_OCR01018	Promoter (<=1kb)	Glysoja.01G002508	0
Chr01	57170664	57171193	530	W05_OCR01019	Promoter (<=1kb)	Glysoja.01G002517	826
Chr01	57171893	57172161	269	W05_OCR01020	Promoter (<=1kb)	Glysoja.01G002517	0
Chr01	57220505	57221010	506	W05_OCR01021	Promoter (<=1kb)	Glysoja.01G002523	603
Chr01	57257911	57258291	381	W05_OCR01022	3' UTR	Glysoja.01G002526	-3238
Chr01	57261916	57262602	687	W05_OCR01023	Promoter (<=1kb)	Glysoja.01G002527	59
Chr01	57277707	57278324	618	W05_OCR01024	3' UTR	Glysoja.01G002528	-8343
Chr02	29394	29941	548	W05_OCR01025	3' UTR	Glysoja.02G002532	2152
Chr02	50078	50785	708	W05_OCR01026	Promoter (<=1kb)	Glysoja.02G002534	0
Chr02	68567	68772	206	W05_OCR01027	Promoter (<=1kb)	Glysoja.02G002535	-120
Chr02	113797	114165	369	W05_OCR01028	Promoter (<=1kb)	Glysoja.02G002540	0
Chr02	163758	164141	384	W05_OCR01029	Promoter (<=1kb)	Glysoja.02G002545	0
Chr02	171286	171733	448	W05_OCR01030	Exon (Glysoja.02G002546.1/Glysoja.02G002546, exon 4 of 4)	Glysoja.02G002546	4509
Chr02	172186	172645	460	W05_OCR01031	Distal Intergenic	Glysoja.02G002546	5409
Chr02	173566	173835	270	W05_OCR01032	Distal Intergenic	Glysoja.02G002546	6789
Chr02	187767	188550	784	W05_OCR01033	3' UTR	Glysoja.02G002547	2482
Chr02	196711	197105	395	W05_OCR01034	Promoter (<=1kb)	Glysoja.02G002548	0
Chr02	200141	200514	374	W05_OCR01035	Distal Intergenic	Glysoja.02G002548	-3192
Chr02	200847	201143	297	W05_OCR01036	Distal Intergenic	Glysoja.02G002548	-3898
Chr02	209642	209937	296	W05_OCR01037	Distal Intergenic	Glysoja.02G002549	5813
Chr02	213984	214459	476	W05_OCR01038	Promoter (1-2kb)	Glysoja.02G002549	1291
Chr02	215581	215920	340	W05_OCR01039	Promoter (<=1kb)	Glysoja.02G002549	0
Chr02	235852	237052	1201	W05_OCR01040	Promoter (<=1kb)	Glysoja.02G002550	0
Chr02	237824	238459	636	W05_OCR01041	Promoter (<=1kb)	Glysoja.02G002551	0
Chr02	242686	243087	402	W05_OCR01042	Promoter (<=1kb)	Glysoja.02G002552	0
Chr02	271295	271616	322	W05_OCR01043	Promoter (<=1kb)	Glysoja.02G002555	0
Chr02	289222	289728	507	W05_OCR01044	Promoter (<=1kb)	Glysoja.02G002557	-786
Chr02	304325	304849	525	W05_OCR01045	Distal Intergenic	Glysoja.02G002558	-5735
Chr02	320618	321099	482	W05_OCR01046	Promoter (<=1kb)	Glysoja.02G002560	0
Chr02	376074	376239	166	W05_OCR01047	Intron (Glysoja.02G002565.1/Glysoja.02G002565, intron 2 of 2)	Glysoja.02G002565	3670
Chr02	459110	459368	259	W05_OCR01048	Promoter (<=1kb)	Glysoja.02G002573	0
Chr02	588771	588986	216	W05_OCR01049	Promoter (<=1kb)	Glysoja.02G002586	-861
Chr02	589978	590175	198	W05_OCR01050	Promoter (<=1kb)	Glysoja.02G002586	131
Chr02	606872	607142	271	W05_OCR01051	Distal Intergenic	Glysoja.02G002587	-7382
Chr02	725002	725252	251	W05_OCR01052	Distal Intergenic	Glysoja.02G002599	-9702
Chr02	733395	733724	330	W05_OCR01053	Promoter (1-2kb)	Glysoja.02G002599	-1230
Chr02	788978	789481	504	W05_OCR01054	Downstream (<1kb)	Glysoja.02G002607	-3680
Chr02	789924	790327	404	W05_OCR01055	3' UTR	Glysoja.02G002607	-4626
Chr02	800748	801529	782	W05_OCR01056	Promoter (<=1kb)	Glysoja.02G002608	0
Chr02	802291	803244	954	W05_OCR01057	Promoter (<=1kb)	Glysoja.02G002609	0
Chr02	855625	855820	196	W05_OCR01058	Promoter (<=1kb)	Glysoja.02G002616	0
Chr02	865250	865647	398	W05_OCR01059	Promoter (<=1kb)	Glysoja.02G002617	-173
Chr02	865770	866218	449	W05_OCR01060	Promoter (<=1kb)	Glysoja.02G002617	0
Chr02	890866	891557	692	W05_OCR01061	Promoter (<=1kb)	Glysoja.02G002622	0
Chr02	896029	896820	792	W05_OCR01062	Promoter (1-2kb)	Glysoja.02G002623	-1652
Chr02	932458	932935	478	W05_OCR01063	Promoter (1-2kb)	Glysoja.02G002626	1862
Chr02	938748	939339	592	W05_OCR01064	Promoter (<=1kb)	Glysoja.02G002628	892
Chr02	939539	940218	680	W05_OCR01065	Promoter (<=1kb)	Glysoja.02G002628	13
Chr02	998600	999193	594	W05_OCR01066	Promoter (<=1kb)	Glysoja.02G002636	0
Chr02	1017609	1017806	198	W05_OCR01067	Promoter (<=1kb)	Glysoja.02G002638	-49
Chr02	1024699	1025030	332	W05_OCR01068	Promoter (<=1kb)	Glysoja.02G002639	0
Chr02	1028462	1028724	263	W05_OCR01069	Distal Intergenic	Glysoja.02G002639	-3514
Chr02	1061897	1062136	240	W05_OCR01070	Promoter (1-2kb)	Glysoja.02G002644	-1483
Chr02	1063624	1063914	291	W05_OCR01071	Promoter (<=1kb)	Glysoja.02G002644	5
Chr02	1089740	1090499	760	W05_OCR01072	Promoter (<=1kb)	Glysoja.02G002648	222
Chr02	1120034	1120943	910	W05_OCR01073	Promoter (<=1kb)	Glysoja.02G002654	0
Chr02	1128692	1129036	345	W05_OCR01074	Downstream (1-2kb)	Glysoja.02G002656	3188
Chr02	1130453	1131848	1396	W05_OCR01075	Promoter (<=1kb)	Glysoja.02G002656	376
Chr02	1134235	1134771	537	W05_OCR01076	Promoter (<=1kb)	Glysoja.02G002657	0
Chr02	1196805	1197208	404	W05_OCR01077	Promoter (1-2kb)	Glysoja.02G002662	1945
Chr02	1197319	1198166	848	W05_OCR01078	Exon (Glysoja.02G002662.1/Glysoja.02G002662, exon 5 of 7)	Glysoja.02G002662	2459
Chr02	1198414	1198995	582	W05_OCR01079	3' UTR	Glysoja.02G002662	3554
Chr02	1205367	1205686	320	W05_OCR01080	Distal Intergenic	Glysoja.02G002663	-6458
Chr02	1208602	1208890	289	W05_OCR01081	Distal Intergenic	Glysoja.02G002663	-3254
Chr02	1214050	1214755	706	W05_OCR01082	Promoter (1-2kb)	Glysoja.02G002663	1906
Chr02	1235869	1236135	267	W05_OCR01083	Promoter (<=1kb)	Glysoja.02G002665	0
Chr02	1237603	1238075	473	W05_OCR01084	Promoter (1-2kb)	Glysoja.02G002665	-1660
Chr02	1241134	1242262	1129	W05_OCR01085	Promoter (<=1kb)	Glysoja.02G002666	0
Chr02	1258511	1258804	294	W05_OCR01086	Promoter (<=1kb)	Glysoja.02G002668	0
Chr02	1262431	1262982	552	W05_OCR01087	Exon (Glysoja.02G002668.1/Glysoja.02G002668, exon 3 of 3)	Glysoja.02G002668	3676
Chr02	1268482	1268932	451	W05_OCR01088	Promoter (<=1kb)	Glysoja.02G002669	0
Chr02	1274047	1274723	677	W05_OCR01089	3' UTR	Glysoja.02G002670	3053
Chr02	1281669	1282025	357	W05_OCR01090	Promoter (<=1kb)	Glysoja.02G002671	758
Chr02	1289540	1290436	897	W05_OCR01091	Promoter (<=1kb)	Glysoja.02G002672	0
Chr02	1297331	1298009	679	W05_OCR01092	Promoter (<=1kb)	Glysoja.02G002674	0
Chr02	1316231	1317110	880	W05_OCR01093	Promoter (<=1kb)	Glysoja.02G002678	0
Chr02	1317961	1319022	1062	W05_OCR01094	Promoter (1-2kb)	Glysoja.02G002679	-1142
Chr02	1320036	1320691	656	W05_OCR01095	Promoter (<=1kb)	Glysoja.02G002679	0
Chr02	1321399	1322063	665	W05_OCR01096	Promoter (1-2kb)	Glysoja.02G002679	1235
Chr02	1331180	1331650	471	W05_OCR01097	Promoter (<=1kb)	Glysoja.02G002681	22
Chr02	1339616	1339850	235	W05_OCR01098	Distal Intergenic	Glysoja.02G002682	-6352
Chr02	1343502	1343678	177	W05_OCR01099	Distal Intergenic	Glysoja.02G002682	-2524
Chr02	1345960	1347600	1641	W05_OCR01100	Promoter (<=1kb)	Glysoja.02G002682	0
Chr02	1348178	1349401	1224	W05_OCR01101	Promoter (1-2kb)	Glysoja.02G002683	-1065
Chr02	1350091	1350898	808	W05_OCR01102	Promoter (<=1kb)	Glysoja.02G002683	0
Chr02	1353651	1354759	1109	W05_OCR01103	Distal Intergenic	Glysoja.02G002683	3185
Chr02	1355192	1355635	444	W05_OCR01104	Distal Intergenic	Glysoja.02G002683	4726
Chr02	1355757	1356202	446	W05_OCR01105	Distal Intergenic	Glysoja.02G002683	5291
Chr02	1362011	1362526	516	W05_OCR01106	Distal Intergenic	Glysoja.02G002683	11545
Chr02	1362698	1363096	399	W05_OCR01107	Distal Intergenic	Glysoja.02G002684	-11512
Chr02	1395131	1395580	450	W05_OCR01108	Distal Intergenic	Glysoja.02G002686	-4841
Chr02	1400398	1400691	294	W05_OCR01109	Promoter (<=1kb)	Glysoja.02G002686	0
Chr02	1430258	1430501	244	W05_OCR01110	Promoter (<=1kb)	Glysoja.02G002688	0
Chr02	1432595	1432994	400	W05_OCR01111	Promoter (1-2kb)	Glysoja.02G002689	1984
Chr02	1456565	1456964	400	W05_OCR01112	3' UTR	Glysoja.02G002693	2343
Chr02	1466512	1466953	442	W05_OCR01113	Downstream (<1kb)	Glysoja.02G002694	6064
Chr02	1536254	1537033	780	W05_OCR01114	Promoter (<=1kb)	Glysoja.02G002704	0
Chr02	1546163	1546621	459	W05_OCR01115	Promoter (<=1kb)	Glysoja.02G002708	0
Chr02	1557391	1557882	492	W05_OCR01116	3' UTR	Glysoja.02G002710	3511
Chr02	1560001	1561563	1563	W05_OCR01117	Promoter (<=1kb)	Glysoja.02G002710	0
Chr02	1562001	1562203	203	W05_OCR01118	Promoter (<=1kb)	Glysoja.02G002710	-605
Chr02	1581094	1581631	538	W05_OCR01119	Promoter (<=1kb)	Glysoja.02G002712	0
Chr02	1584855	1585537	683	W05_OCR01120	Promoter (<=1kb)	Glysoja.02G002713	48
Chr02	1634185	1634472	288	W05_OCR01121	Promoter (1-2kb)	Glysoja.02G002717	1686
Chr02	1674873	1675703	831	W05_OCR01122	Promoter (<=1kb)	Glysoja.02G002720	0
Chr02	1710664	1711064	401	W05_OCR01123	Promoter (<=1kb)	Glysoja.02G002722	0
Chr02	1720898	1721182	285	W05_OCR01124	Promoter (<=1kb)	Glysoja.02G002723	0
Chr02	1800498	1800938	441	W05_OCR01125	Promoter (<=1kb)	Glysoja.02G002727	177
Chr02	1903837	1904098	262	W05_OCR01126	Promoter (<=1kb)	Glysoja.02G002740	-8
Chr02	1917607	1917856	250	W05_OCR01127	3' UTR	Glysoja.02G002741	-6893
Chr02	1931715	1931973	259	W05_OCR01128	Distal Intergenic	Glysoja.02G002743	-3384
Chr02	1932137	1932395	259	W05_OCR01129	Distal Intergenic	Glysoja.02G002743	-2962
Chr02	1935178	1936227	1050	W05_OCR01130	Promoter (<=1kb)	Glysoja.02G002743	0
Chr02	1940125	1941207	1083	W05_OCR01131	Promoter (<=1kb)	Glysoja.02G002744	995
Chr02	1941515	1942020	506	W05_OCR01132	Promoter (<=1kb)	Glysoja.02G002744	182
Chr02	1947778	1948791	1014	W05_OCR01133	Intron (Glysoja.02G002745.1/Glysoja.02G002745, intron 3 of 4)	Glysoja.02G002745	3016
Chr02	1973740	1974111	372	W05_OCR01134	Distal Intergenic	Glysoja.02G002745	-21933
Chr02	1987027	1987259	233	W05_OCR01135	Distal Intergenic	Glysoja.02G002746	-9377
Chr02	1990312	1990594	283	W05_OCR01136	Distal Intergenic	Glysoja.02G002746	-6042
Chr02	2000665	2001178	514	W05_OCR01137	Distal Intergenic	Glysoja.02G002746	4029
Chr02	2006675	2007225	551	W05_OCR01138	Distal Intergenic	Glysoja.02G002746	10039
Chr02	2059725	2060855	1131	W05_OCR01139	Promoter (<=1kb)	Glysoja.02G002752	0
Chr02	2094271	2094770	500	W05_OCR01140	Promoter (<=1kb)	Glysoja.02G002756	-625
Chr02	2131538	2131887	350	W05_OCR01141	Intron (Glysoja.02G002764.1/Glysoja.02G002764, intron 2 of 4)	Glysoja.02G002764	4782
Chr02	2147939	2148766	828	W05_OCR01142	Promoter (<=1kb)	Glysoja.02G002766	38
Chr02	2149340	2150347	1008	W05_OCR01143	Promoter (1-2kb)	Glysoja.02G002766	1439
Chr02	2160120	2160357	238	W05_OCR01144	Distal Intergenic	Glysoja.02G002767	-2604
Chr02	2219156	2219455	300	W05_OCR01145	Promoter (<=1kb)	Glysoja.02G002773	0
Chr02	2270334	2270659	326	W05_OCR01146	Promoter (<=1kb)	Glysoja.02G002777	-745
Chr02	2293514	2294167	654	W05_OCR01147	Downstream (2-3kb)	Glysoja.02G002781	4122
Chr02	2326538	2327264	727	W05_OCR01148	Promoter (1-2kb)	Glysoja.02G002785	1733
Chr02	2328997	2329282	286	W05_OCR01149	Promoter (<=1kb)	Glysoja.02G002785	0
Chr02	2331013	2331311	299	W05_OCR01150	Distal Intergenic	Glysoja.02G002785	-2016
Chr02	2362559	2362913	355	W05_OCR01151	Distal Intergenic	Glysoja.02G002788	-2191
Chr02	2394454	2395116	663	W05_OCR01152	Promoter (<=1kb)	Glysoja.02G002790	0
Chr02	2403540	2403970	431	W05_OCR01153	Distal Intergenic	Glysoja.02G002790	9020
Chr02	2416207	2416847	641	W05_OCR01154	Promoter (<=1kb)	Glysoja.02G002791	853
Chr02	2416950	2417254	305	W05_OCR01155	Promoter (1-2kb)	Glysoja.02G002791	1596
Chr02	2419187	2420550	1364	W05_OCR01156	Promoter (<=1kb)	Glysoja.02G002792	0
Chr02	2440940	2441256	317	W05_OCR01157	Promoter (1-2kb)	Glysoja.02G002796	1109
Chr02	2447009	2447387	379	W05_OCR01158	Exon (Glysoja.02G002797.1/Glysoja.02G002797, exon 4 of 14)	Glysoja.02G002797	4192
Chr02	2482542	2482809	268	W05_OCR01159	Promoter (1-2kb)	Glysoja.02G002802	-1544
Chr02	2485102	2485638	537	W05_OCR01160	Promoter (<=1kb)	Glysoja.02G002802	749
Chr02	2488740	2489154	415	W05_OCR01161	Distal Intergenic	Glysoja.02G002802	4387
Chr02	2492560	2493159	600	W05_OCR01162	Distal Intergenic	Glysoja.02G002803	-3747
Chr02	2541158	2541599	442	W05_OCR01163	Distal Intergenic	Glysoja.02G002807	-11624
Chr02	2550623	2550922	300	W05_OCR01164	Distal Intergenic	Glysoja.02G002807	-2301
Chr02	2552907	2553261	355	W05_OCR01165	Promoter (<=1kb)	Glysoja.02G002807	0
Chr02	2553912	2554600	689	W05_OCR01166	Promoter (<=1kb)	Glysoja.02G002807	689
Chr02	2578020	2578164	145	W05_OCR01167	Distal Intergenic	Glysoja.02G002809	-2338
Chr02	2587992	2588445	454	W05_OCR01168	Distal Intergenic	Glysoja.02G002810	-3422
Chr02	2621279	2621512	234	W05_OCR01169	Promoter (<=1kb)	Glysoja.02G002812	0
Chr02	2653915	2654164	250	W05_OCR01170	Promoter (<=1kb)	Glysoja.02G002815	0
Chr02	2661866	2662553	688	W05_OCR01171	Promoter (<=1kb)	Glysoja.02G002817	666
Chr02	2664682	2665076	395	W05_OCR01172	Promoter (<=1kb)	Glysoja.02G002818	0
Chr02	2690518	2690732	215	W05_OCR01173	Distal Intergenic	Glysoja.02G002819	-2416
Chr02	2713593	2714010	418	W05_OCR01174	Promoter (<=1kb)	Glysoja.02G002821	0
Chr02	2728257	2728484	228	W05_OCR01175	Distal Intergenic	Glysoja.02G002822	-2598
Chr02	2733964	2734667	704	W05_OCR01176	3' UTR	Glysoja.02G002822	2882
Chr02	2734885	2735389	505	W05_OCR01177	Distal Intergenic	Glysoja.02G002822	3803
Chr02	2735673	2736476	804	W05_OCR01178	Distal Intergenic	Glysoja.02G002822	4591
Chr02	2767852	2768669	818	W05_OCR01179	Promoter (<=1kb)	Glysoja.02G002825	0
Chr02	2788512	2788738	227	W05_OCR01180	Promoter (<=1kb)	Glysoja.02G002826	0
Chr02	2823477	2823840	364	W05_OCR01181	Promoter (1-2kb)	Glysoja.02G002829	-1402
Chr02	2824194	2824514	321	W05_OCR01182	Promoter (<=1kb)	Glysoja.02G002829	-728
Chr02	2826400	2826782	383	W05_OCR01183	Promoter (1-2kb)	Glysoja.02G002829	1158
Chr02	2831694	2832077	384	W05_OCR01184	Promoter (1-2kb)	Glysoja.02G002830	1040
Chr02	2842129	2842360	232	W05_OCR01185	Promoter (<=1kb)	Glysoja.02G002833	0
Chr02	2844754	2845110	357	W05_OCR01186	3' UTR	Glysoja.02G002833	2573
Chr02	2858776	2859091	316	W05_OCR01187	Promoter (1-2kb)	Glysoja.02G002836	-1379
Chr02	2859449	2859911	463	W05_OCR01188	Promoter (<=1kb)	Glysoja.02G002836	-559
Chr02	2864504	2865141	638	W05_OCR01189	Promoter (<=1kb)	Glysoja.02G002837	123
Chr02	2968829	2969551	723	W05_OCR01190	Promoter (<=1kb)	Glysoja.02G002843	0
Chr02	2987241	2988075	835	W05_OCR01191	Promoter (<=1kb)	Glysoja.02G002846	0
Chr02	2989906	2990383	478	W05_OCR01192	3' UTR	Glysoja.02G002846	2176
Chr02	3034887	3035377	491	W05_OCR01193	Downstream (2-3kb)	Glysoja.02G002849	-5568
Chr02	3037392	3037660	269	W05_OCR01194	Downstream (<1kb)	Glysoja.02G002850	6973
Chr02	3038289	3039511	1223	W05_OCR01195	3' UTR	Glysoja.02G002850	5122
Chr02	3053313	3053591	279	W05_OCR01196	Downstream (2-3kb)	Glysoja.02G002851	3519
Chr02	3088318	3089436	1119	W05_OCR01197	Promoter (<=1kb)	Glysoja.02G002854	0
Chr02	3099856	3100163	308	W05_OCR01198	Promoter (<=1kb)	Glysoja.02G002856	0
Chr02	3131145	3131560	416	W05_OCR01199	Downstream (<1kb)	Glysoja.02G002860	2980
Chr02	3131841	3132911	1071	W05_OCR01200	Promoter (1-2kb)	Glysoja.02G002860	1629
Chr02	3149422	3149927	506	W05_OCR01201	Downstream (1-2kb)	Glysoja.02G002861	6213
Chr02	3191811	3192146	336	W05_OCR01202	Promoter (<=1kb)	Glysoja.02G002867	-412
Chr02	3243705	3244682	978	W05_OCR01203	Promoter (<=1kb)	Glysoja.02G002874	0
Chr02	3284257	3285617	1361	W05_OCR01204	Promoter (<=1kb)	Glysoja.02G002878	0
Chr02	3296244	3296629	386	W05_OCR01205	Distal Intergenic	Glysoja.02G002879	-8302
Chr02	3465569	3466132	564	W05_OCR01206	Promoter (<=1kb)	Glysoja.02G002895	0
Chr02	3491813	3492363	551	W05_OCR01207	Promoter (<=1kb)	Glysoja.02G002897	0
Chr02	3531691	3532230	540	W05_OCR01208	Promoter (<=1kb)	Glysoja.02G002902	-366
Chr02	3536294	3536833	540	W05_OCR01209	Promoter (<=1kb)	Glysoja.02G002903	0
Chr02	3538499	3539086	588	W05_OCR01210	Promoter (<=1kb)	Glysoja.02G002904	0
Chr02	3563879	3564179	301	W05_OCR01211	Distal Intergenic	Glysoja.02G002906	-2832
Chr02	3566895	3570284	3390	W05_OCR01212	Promoter (<=1kb)	Glysoja.02G002906	0
Chr02	3570629	3570831	203	W05_OCR01213	Distal Intergenic	Glysoja.02G002907	-2593
Chr02	3627277	3627471	195	W05_OCR01214	Distal Intergenic	Glysoja.02G002910	-8371
Chr02	3629586	3629988	403	W05_OCR01215	Distal Intergenic	Glysoja.02G002910	-10680
Chr02	3651977	3652382	406	W05_OCR01216	Promoter (1-2kb)	Glysoja.02G002913	1416
Chr02	3652795	3654067	1273	W05_OCR01217	Promoter (<=1kb)	Glysoja.02G002913	0
Chr02	3654185	3654735	551	W05_OCR01218	Promoter (<=1kb)	Glysoja.02G002913	-387
Chr02	3654843	3655047	205	W05_OCR01219	Promoter (1-2kb)	Glysoja.02G002913	-1045
Chr02	3655345	3655762	418	W05_OCR01220	Promoter (1-2kb)	Glysoja.02G002913	-1547
Chr02	3687722	3688024	303	W05_OCR01221	Distal Intergenic	Glysoja.02G002916	5696
Chr02	3762157	3762675	519	W05_OCR01222	Promoter (<=1kb)	Glysoja.02G002921	545
Chr02	3788364	3788862	499	W05_OCR01223	Promoter (<=1kb)	Glysoja.02G002925	0
Chr02	3792896	3793440	545	W05_OCR01224	Promoter (<=1kb)	Glysoja.02G002926	0
Chr02	3820394	3820640	247	W05_OCR01225	Promoter (<=1kb)	Glysoja.02G002928	0
Chr02	3879969	3880617	649	W05_OCR01226	Promoter (<=1kb)	Glysoja.02G002934	19
Chr02	3899179	3899370	192	W05_OCR01227	Promoter (1-2kb)	Glysoja.02G002937	-1099
Chr02	4097313	4097607	295	W05_OCR01228	Promoter (<=1kb)	Glysoja.02G002967	0
Chr02	4178713	4179079	367	W05_OCR01229	Promoter (1-2kb)	Glysoja.02G002977	-1712
Chr02	4181969	4182274	306	W05_OCR01230	Promoter (<=1kb)	Glysoja.02G002978	667
Chr02	4182494	4183021	528	W05_OCR01231	Promoter (<=1kb)	Glysoja.02G002978	0
Chr02	4234193	4234705	513	W05_OCR01232	Promoter (<=1kb)	Glysoja.02G002982	725
Chr02	4260638	4261126	489	W05_OCR01233	Promoter (<=1kb)	Glysoja.02G002986	421
Chr02	4298499	4299018	520	W05_OCR01234	Promoter (1-2kb)	Glysoja.02G002989	-1019
Chr02	4302338	4302655	318	W05_OCR01235	Promoter (<=1kb)	Glysoja.02G002990	0
Chr02	4308830	4309372	543	W05_OCR01236	Promoter (<=1kb)	Glysoja.02G002991	120
Chr02	4325231	4325874	644	W05_OCR01237	Promoter (<=1kb)	Glysoja.02G002993	0
Chr02	4330369	4330870	502	W05_OCR01238	Promoter (<=1kb)	Glysoja.02G002994	0
Chr02	4380952	4381670	719	W05_OCR01239	Promoter (<=1kb)	Glysoja.02G003001	0
Chr02	4397170	4397559	390	W05_OCR01240	Distal Intergenic	Glysoja.02G003005	-4678
Chr02	4402155	4402519	365	W05_OCR01241	Promoter (<=1kb)	Glysoja.02G003005	0
Chr02	4409240	4409897	658	W05_OCR01242	Promoter (<=1kb)	Glysoja.02G003006	0
Chr02	4410438	4410931	494	W05_OCR01243	Promoter (1-2kb)	Glysoja.02G003006	1114
Chr02	4418579	4419144	566	W05_OCR01244	Promoter (<=1kb)	Glysoja.02G003008	0
Chr02	4424297	4425003	707	W05_OCR01245	Exon (Glysoja.02G003009.1/Glysoja.02G003009, exon 11 of 11)	Glysoja.02G003008	5670
Chr02	4431684	4432076	393	W05_OCR01246	Intron (Glysoja.02G003009.1/Glysoja.02G003009, intron 6 of 10)	Glysoja.02G003009	10324
Chr02	4434313	4435174	862	W05_OCR01247	Exon (Glysoja.02G003009.1/Glysoja.02G003009, exon 5 of 11)	Glysoja.02G003009	7226
Chr02	4442037	4442439	403	W05_OCR01248	Promoter (<=1kb)	Glysoja.02G003009	0
Chr02	4560392	4560747	356	W05_OCR01249	Downstream (<1kb)	Glysoja.02G003022	2129
Chr02	4587558	4587895	338	W05_OCR01250	Promoter (<=1kb)	Glysoja.02G003025	0
Chr02	4588454	4588951	498	W05_OCR01251	Promoter (<=1kb)	Glysoja.02G003025	853
Chr02	4593265	4593677	413	W05_OCR01252	Intron (Glysoja.02G003025.1/Glysoja.02G003025, intron 4 of 8)	Glysoja.02G003025	5664
Chr02	4595183	4595531	349	W05_OCR01253	3' UTR	Glysoja.02G003025	7582
Chr02	4604922	4605157	236	W05_OCR01254	Distal Intergenic	Glysoja.02G003026	-7796
Chr02	4652107	4652369	263	W05_OCR01255	Promoter (<=1kb)	Glysoja.02G003028	0
Chr02	4697306	4697788	483	W05_OCR01256	Promoter (<=1kb)	Glysoja.02G003031	0
Chr02	4718578	4719450	873	W05_OCR01257	Promoter (<=1kb)	Glysoja.02G003035	0
Chr02	4748313	4748808	496	W05_OCR01258	Promoter (<=1kb)	Glysoja.02G003039	0
Chr02	4820973	4821222	250	W05_OCR01259	Promoter (<=1kb)	Glysoja.02G003052	0
Chr02	4826601	4826853	253	W05_OCR01260	Distal Intergenic	Glysoja.02G003052	5566
Chr02	4910783	4911157	375	W05_OCR01261	Promoter (<=1kb)	Glysoja.02G003062	0
Chr02	4933647	4934049	403	W05_OCR01262	Promoter (1-2kb)	Glysoja.02G003065	1786
Chr02	4959875	4960408	534	W05_OCR01263	Promoter (<=1kb)	Glysoja.02G003068	0
Chr02	5016710	5017500	791	W05_OCR01264	Promoter (<=1kb)	Glysoja.02G003076	0
Chr02	5055325	5055688	364	W05_OCR01265	Intron (Glysoja.02G003081.1/Glysoja.02G003081, intron 7 of 7)	Glysoja.02G003080	-2818
Chr02	5090781	5091233	453	W05_OCR01266	Promoter (1-2kb)	Glysoja.02G003083	-1588
Chr02	5093259	5094960	1702	W05_OCR01267	Promoter (<=1kb)	Glysoja.02G003084	0
Chr02	5098494	5099305	812	W05_OCR01268	Promoter (<=1kb)	Glysoja.02G003085	0
Chr02	5100059	5101429	1371	W05_OCR01269	Promoter (<=1kb)	Glysoja.02G003085	-814
Chr02	5191534	5192029	496	W05_OCR01270	Promoter (<=1kb)	Glysoja.02G003095	0
Chr02	5211116	5211765	650	W05_OCR01271	Promoter (<=1kb)	Glysoja.02G003098	0
Chr02	5213201	5214444	1244	W05_OCR01272	Promoter (<=1kb)	Glysoja.02G003099	0
Chr02	5253013	5253558	546	W05_OCR01273	Promoter (<=1kb)	Glysoja.02G003102	97
Chr02	5256096	5256503	408	W05_OCR01274	Distal Intergenic	Glysoja.02G003102	-2441
Chr02	5330420	5330855	436	W05_OCR01275	Distal Intergenic	Glysoja.02G003111	-16166
Chr02	5346048	5346565	518	W05_OCR01276	Promoter (<=1kb)	Glysoja.02G003111	-456
Chr02	5361389	5361786	398	W05_OCR01277	Distal Intergenic	Glysoja.02G003111	13659
Chr02	5362478	5362828	351	W05_OCR01278	Distal Intergenic	Glysoja.02G003112	14242
Chr02	5370504	5370847	344	W05_OCR01279	Downstream (<1kb)	Glysoja.02G003112	6223
Chr02	5440758	5441087	330	W05_OCR01280	Promoter (<=1kb)	Glysoja.02G003118	-474
Chr02	5459261	5460300	1040	W05_OCR01281	Promoter (1-2kb)	Glysoja.02G003120	1204
Chr02	5461054	5461789	736	W05_OCR01282	Promoter (<=1kb)	Glysoja.02G003120	0
Chr02	5466095	5466285	191	W05_OCR01283	Promoter (<=1kb)	Glysoja.02G003121	246
Chr02	5473521	5474180	660	W05_OCR01284	Downstream (<1kb)	Glysoja.02G003123	3246
Chr02	5474337	5475747	1411	W05_OCR01285	Promoter (1-2kb)	Glysoja.02G003123	1679
Chr02	5475858	5476367	510	W05_OCR01286	Promoter (1-2kb)	Glysoja.02G003123	1059
Chr02	5525433	5525674	242	W05_OCR01287	Promoter (1-2kb)	Glysoja.02G003130	-1393
Chr02	5548466	5548957	492	W05_OCR01288	Distal Intergenic	Glysoja.02G003132	-3934
Chr02	5559692	5560400	709	W05_OCR01289	Promoter (<=1kb)	Glysoja.02G003133	-596
Chr02	5581775	5582098	324	W05_OCR01290	Promoter (1-2kb)	Glysoja.02G003135	1717
Chr02	5593856	5594465	610	W05_OCR01291	Promoter (1-2kb)	Glysoja.02G003137	1299
Chr02	5686025	5686457	433	W05_OCR01292	Promoter (<=1kb)	Glysoja.02G003149	9
Chr02	5689812	5690704	893	W05_OCR01293	Promoter (<=1kb)	Glysoja.02G003150	0
Chr02	5690858	5693905	3048	W05_OCR01294	Promoter (<=1kb)	Glysoja.02G003150	757
Chr02	5704721	5705052	332	W05_OCR01295	Promoter (<=1kb)	Glysoja.02G003152	0
Chr02	5709971	5710437	467	W05_OCR01296	Promoter (<=1kb)	Glysoja.02G003153	0
Chr02	5723430	5723729	300	W05_OCR01297	Promoter (<=1kb)	Glysoja.02G003156	0
Chr02	5726674	5726896	223	W05_OCR01298	Promoter (<=1kb)	Glysoja.02G003157	0
Chr02	5767734	5768030	297	W05_OCR01299	Distal Intergenic	Glysoja.02G003163	-3411
Chr02	5822607	5823028	422	W05_OCR01300	Promoter (<=1kb)	Glysoja.02G003170	0
Chr02	5843411	5843946	536	W05_OCR01301	Promoter (<=1kb)	Glysoja.02G003172	266
Chr02	5854371	5854647	277	W05_OCR01302	Promoter (<=1kb)	Glysoja.02G003174	0
Chr02	5854890	5855330	441	W05_OCR01303	Promoter (<=1kb)	Glysoja.02G003174	463
Chr02	6050293	6050885	593	W05_OCR01304	Promoter (<=1kb)	Glysoja.02G003199	0
Chr02	6185939	6186268	330	W05_OCR01305	Promoter (1-2kb)	Glysoja.02G003216	1196
Chr02	6258743	6259311	569	W05_OCR01306	Downstream (1-2kb)	Glysoja.02G003226	3801
Chr02	6262533	6262988	456	W05_OCR01307	Promoter (<=1kb)	Glysoja.02G003226	124
Chr02	6328759	6329099	341	W05_OCR01308	Promoter (1-2kb)	Glysoja.02G003236	-1411
Chr02	6329532	6329873	342	W05_OCR01309	Downstream (<1kb)	Glysoja.02G003236	-2184
Chr02	6358243	6358432	190	W05_OCR01310	Promoter (<=1kb)	Glysoja.02G003239	-155
Chr02	6360461	6360644	184	W05_OCR01311	Promoter (<=1kb)	Glysoja.02G003239	4
Chr02	6361972	6362251	280	W05_OCR01312	Promoter (1-2kb)	Glysoja.02G003239	1515
Chr02	6387824	6388409	586	W05_OCR01313	Intron (Glysoja.02G003242.3/Glysoja.02G003242, intron 6 of 16)	Glysoja.02G003242	6452
Chr02	6404919	6405272	354	W05_OCR01314	Promoter (1-2kb)	Glysoja.02G003243	1855
Chr02	6407324	6407670	347	W05_OCR01315	Promoter (<=1kb)	Glysoja.02G003243	-197
Chr02	6462217	6462653	437	W05_OCR01316	Promoter (1-2kb)	Glysoja.02G003250	1057
Chr02	6475305	6475526	222	W05_OCR01317	Distal Intergenic	Glysoja.02G003250	-11595
Chr02	6476967	6477367	401	W05_OCR01318	Distal Intergenic	Glysoja.02G003250	-13257
Chr02	6491371	6491780	410	W05_OCR01319	Promoter (<=1kb)	Glysoja.02G003251	0
Chr02	6526427	6526858	432	W05_OCR01320	Promoter (<=1kb)	Glysoja.02G003253	58
Chr02	6559685	6559959	275	W05_OCR01321	Promoter (<=1kb)	Glysoja.02G003258	-56
Chr02	6575130	6575647	518	W05_OCR01322	Promoter (<=1kb)	Glysoja.02G003262	0
Chr02	6583162	6583550	389	W05_OCR01323	Promoter (<=1kb)	Glysoja.02G003264	0
Chr02	6648504	6649041	538	W05_OCR01324	Promoter (<=1kb)	Glysoja.02G003276	42
Chr02	6759471	6759685	215	W05_OCR01325	Promoter (<=1kb)	Glysoja.02G003289	53
Chr02	6835094	6835729	636	W05_OCR01326	Promoter (<=1kb)	Glysoja.02G003298	0
Chr02	6854148	6854471	324	W05_OCR01327	Promoter (<=1kb)	Glysoja.02G003301	0
Chr02	6862196	6862765	570	W05_OCR01328	Downstream (1-2kb)	Glysoja.02G003302	5329
Chr02	6869724	6870917	1194	W05_OCR01329	Promoter (<=1kb)	Glysoja.02G003303	0
Chr02	6872528	6872838	311	W05_OCR01330	Downstream (<1kb)	Glysoja.02G003304	2217
Chr02	6873043	6874207	1165	W05_OCR01331	3' UTR	Glysoja.02G003304	2732
Chr02	6881247	6881596	350	W05_OCR01332	Promoter (<=1kb)	Glysoja.02G003305	0
Chr02	6882039	6882321	283	W05_OCR01333	Promoter (<=1kb)	Glysoja.02G003305	-497
Chr02	6886356	6886870	515	W05_OCR01334	Distal Intergenic	Glysoja.02G003305	-4814
Chr02	6890740	6891227	488	W05_OCR01335	Distal Intergenic	Glysoja.02G003306	-6123
Chr02	6891479	6891885	407	W05_OCR01336	Distal Intergenic	Glysoja.02G003306	-5465
Chr02	6922462	6922987	526	W05_OCR01337	Promoter (<=1kb)	Glysoja.02G003308	0
Chr02	6942717	6943044	328	W05_OCR01338	Distal Intergenic	Glysoja.02G003310	-2993
Chr02	6985551	6985772	222	W05_OCR01339	Promoter (<=1kb)	Glysoja.02G003315	-194
Chr02	7006187	7006515	329	W05_OCR01340	Distal Intergenic	Glysoja.02G003317	-6965
Chr02	7014902	7015344	443	W05_OCR01341	Promoter (1-2kb)	Glysoja.02G003317	1422
Chr02	7016497	7016824	328	W05_OCR01342	3' UTR	Glysoja.02G003317	3017
Chr02	7029561	7029823	263	W05_OCR01343	3' UTR	Glysoja.02G003318	4075
Chr02	7030302	7032024	1723	W05_OCR01344	Promoter (1-2kb)	Glysoja.02G003318	1874
Chr02	7033351	7033581	231	W05_OCR01345	Promoter (<=1kb)	Glysoja.02G003318	317
Chr02	7167759	7168895	1137	W05_OCR01346	Promoter (<=1kb)	Glysoja.02G003331	148
Chr02	7218015	7218460	446	W05_OCR01347	Promoter (<=1kb)	Glysoja.02G003336	0
Chr02	7228092	7228352	261	W05_OCR01348	Promoter (1-2kb)	Glysoja.02G003337	-1418
Chr02	7250309	7250532	224	W05_OCR01349	Distal Intergenic	Glysoja.02G003338	-4774
Chr02	7266359	7267132	774	W05_OCR01350	Exon (Glysoja.02G003341.1/Glysoja.02G003341, exon 4 of 6)	Glysoja.02G003341	4221
Chr02	7331170	7331926	757	W05_OCR01351	Promoter (<=1kb)	Glysoja.02G003350	0
Chr02	7337603	7338457	855	W05_OCR01352	Promoter (<=1kb)	Glysoja.02G003351	0
Chr02	7391592	7392296	705	W05_OCR01353	Promoter (<=1kb)	Glysoja.02G003357	40
Chr02	7429177	7430044	868	W05_OCR01354	Promoter (<=1kb)	Glysoja.02G003361	0
Chr02	7431009	7431380	372	W05_OCR01355	Promoter (1-2kb)	Glysoja.02G003361	-1679
Chr02	7484408	7484659	252	W05_OCR01356	Downstream (2-3kb)	Glysoja.02G003367	-5611
Chr02	7536491	7536941	451	W05_OCR01357	Promoter (<=1kb)	Glysoja.02G003370	-591
Chr02	7590963	7591496	534	W05_OCR01358	Promoter (<=1kb)	Glysoja.02G003374	41
Chr02	7623696	7624058	363	W05_OCR01359	Distal Intergenic	Glysoja.02G003378	-5345
Chr02	7648462	7649244	783	W05_OCR01360	Promoter (<=1kb)	Glysoja.02G003379	0
Chr02	7710602	7710936	335	W05_OCR01361	Promoter (<=1kb)	Glysoja.02G003383	0
Chr02	7731637	7731925	289	W05_OCR01362	Distal Intergenic	Glysoja.02G003385	-3742
Chr02	7766355	7766769	415	W05_OCR01363	Promoter (1-2kb)	Glysoja.02G003389	1811
Chr02	7775175	7775428	254	W05_OCR01364	Promoter (1-2kb)	Glysoja.02G003390	1113
Chr02	7785934	7786241	308	W05_OCR01365	Distal Intergenic	Glysoja.02G003392	4236
Chr02	7938760	7939066	307	W05_OCR01366	Promoter (<=1kb)	Glysoja.02G003403	836
Chr02	8016060	8016255	196	W05_OCR01367	Promoter (1-2kb)	Glysoja.02G003410	1979
Chr02	8039113	8039443	331	W05_OCR01368	Promoter (<=1kb)	Glysoja.02G003412	0
Chr02	8061206	8061644	439	W05_OCR01369	3' UTR	Glysoja.02G003414	3918
Chr02	8180292	8180867	576	W05_OCR01370	Downstream (<1kb)	Glysoja.02G003425	2214
Chr02	8190931	8192626	1696	W05_OCR01371	Promoter (1-2kb)	Glysoja.02G003426	1140
Chr02	8193421	8193947	527	W05_OCR01372	Promoter (<=1kb)	Glysoja.02G003426	0
Chr02	8221571	8222056	486	W05_OCR01373	Distal Intergenic	Glysoja.02G003429	-4006
Chr02	8222604	8222909	306	W05_OCR01374	Distal Intergenic	Glysoja.02G003429	-3153
Chr02	8288127	8288490	364	W05_OCR01375	Promoter (<=1kb)	Glysoja.02G003432	0
Chr02	8364026	8364225	200	W05_OCR01376	Promoter (<=1kb)	Glysoja.02G003439	0
Chr02	8377751	8378225	475	W05_OCR01377	Promoter (<=1kb)	Glysoja.02G003440	0
Chr02	8426998	8427315	318	W05_OCR01378	Promoter (<=1kb)	Glysoja.02G003444	-82
Chr02	8432166	8432459	294	W05_OCR01379	Promoter (<=1kb)	Glysoja.02G003445	0
Chr02	8477455	8477757	303	W05_OCR01380	Promoter (<=1kb)	Glysoja.02G003449	-480
Chr02	8477895	8478468	574	W05_OCR01381	Promoter (<=1kb)	Glysoja.02G003449	0
Chr02	8518663	8518921	259	W05_OCR01382	Promoter (1-2kb)	Glysoja.02G003451	-1370
Chr02	8536649	8537739	1091	W05_OCR01383	3' UTR	Glysoja.02G003452	3706
Chr02	8603543	8603885	343	W05_OCR01384	Promoter (<=1kb)	Glysoja.02G003459	0
Chr02	8629874	8630626	753	W05_OCR01385	Promoter (<=1kb)	Glysoja.02G003463	0
Chr02	8665671	8666054	384	W05_OCR01386	Promoter (<=1kb)	Glysoja.02G003467	58
Chr02	8670393	8670785	393	W05_OCR01387	Distal Intergenic	Glysoja.02G003467	-4281
Chr02	8737044	8737340	297	W05_OCR01388	Distal Intergenic	Glysoja.02G003471	-12808
Chr02	8844722	8845369	648	W05_OCR01389	Promoter (1-2kb)	Glysoja.02G003473	1332
Chr02	8845504	8846496	993	W05_OCR01390	Promoter (<=1kb)	Glysoja.02G003473	205
Chr02	9084815	9085040	226	W05_OCR01391	Promoter (1-2kb)	Glysoja.02G003480	-1013
Chr02	9300181	9300622	442	W05_OCR01392	Downstream (<1kb)	Glysoja.02G003488	2856
Chr02	9301261	9303720	2460	W05_OCR01393	Promoter (<=1kb)	Glysoja.02G003488	0
Chr02	9303822	9304504	683	W05_OCR01394	Promoter (<=1kb)	Glysoja.02G003488	-344
Chr02	9304642	9304840	199	W05_OCR01395	Promoter (1-2kb)	Glysoja.02G003488	-1164
Chr02	9322715	9323275	561	W05_OCR01396	Distal Intergenic	Glysoja.02G003488	-19237
Chr02	9334183	9335024	842	W05_OCR01397	Distal Intergenic	Glysoja.02G003489	24043
Chr02	9367811	9368466	656	W05_OCR01398	Intron (Glysoja.02G003490.1/Glysoja.02G003490, intron 6 of 8)	Glysoja.02G003490	6365
Chr02	9373337	9373845	509	W05_OCR01399	Promoter (<=1kb)	Glysoja.02G003490	986
Chr02	9374450	9374899	450	W05_OCR01400	Promoter (<=1kb)	Glysoja.02G003490	0
Chr02	9391352	9391610	259	W05_OCR01401	Promoter (<=1kb)	Glysoja.02G003491	-976
Chr02	9392264	9394215	1952	W05_OCR01402	Promoter (<=1kb)	Glysoja.02G003491	0
Chr02	9407905	9408369	465	W05_OCR01403	Promoter (1-2kb)	Glysoja.02G003492	-1666
Chr02	9409708	9410535	828	W05_OCR01404	Promoter (<=1kb)	Glysoja.02G003492	0
Chr02	9424301	9424544	244	W05_OCR01405	Distal Intergenic	Glysoja.02G003493	14137
Chr02	9487136	9487699	564	W05_OCR01406	Downstream (2-3kb)	Glysoja.02G003499	4102
Chr02	9490407	9491389	983	W05_OCR01407	Promoter (<=1kb)	Glysoja.02G003499	412
Chr02	9535042	9535574	533	W05_OCR01408	Promoter (<=1kb)	Glysoja.02G003502	8
Chr02	9536557	9537511	955	W05_OCR01409	Promoter (<=1kb)	Glysoja.02G003502	-975
Chr02	9689044	9689383	340	W05_OCR01410	Promoter (<=1kb)	Glysoja.02G003512	0
Chr02	9690214	9690555	342	W05_OCR01411	Promoter (<=1kb)	Glysoja.02G003513	30
Chr02	9701577	9702374	798	W05_OCR01412	Promoter (<=1kb)	Glysoja.02G003514	0
Chr02	9720416	9720884	469	W05_OCR01413	Promoter (1-2kb)	Glysoja.02G003516	-1160
Chr02	9745013	9745258	246	W05_OCR01414	Distal Intergenic	Glysoja.02G003518	8447
Chr02	9753275	9753619	345	W05_OCR01415	Distal Intergenic	Glysoja.02G003519	-9263
Chr02	9759513	9759777	265	W05_OCR01416	Distal Intergenic	Glysoja.02G003519	-3105
Chr02	9762696	9764297	1602	W05_OCR01417	Promoter (<=1kb)	Glysoja.02G003519	0
Chr02	9764787	9765502	716	W05_OCR01418	Promoter (1-2kb)	Glysoja.02G003519	1905
Chr02	9765699	9766007	309	W05_OCR01419	Intron (Glysoja.02G003519.2/Glysoja.02G003519, intron 2 of 2)	Glysoja.02G003519	2817
Chr02	9837007	9837263	257	W05_OCR01420	Promoter (<=1kb)	Glysoja.02G003523	0
Chr02	9838510	9838995	486	W05_OCR01421	Promoter (1-2kb)	Glysoja.02G003523	1465
Chr02	9842055	9842830	776	W05_OCR01422	Promoter (<=1kb)	Glysoja.02G003524	0
Chr02	9854555	9855216	662	W05_OCR01423	Promoter (<=1kb)	Glysoja.02G003526	0
Chr02	9864005	9864447	443	W05_OCR01424	3' UTR	Glysoja.02G003527	5770
Chr02	9865071	9865646	576	W05_OCR01425	Exon (Glysoja.02G003527.1/Glysoja.02G003527, exon 6 of 9)	Glysoja.02G003527	4571
Chr02	9869828	9870280	453	W05_OCR01426	Promoter (<=1kb)	Glysoja.02G003527	0
Chr02	9884363	9884740	378	W05_OCR01427	Promoter (1-2kb)	Glysoja.02G003530	-1458
Chr02	9891593	9892455	863	W05_OCR01428	Promoter (<=1kb)	Glysoja.02G003531	0
Chr02	9976217	9976571	355	W05_OCR01429	Promoter (<=1kb)	Glysoja.02G003537	0
Chr02	10016561	10017734	1174	W05_OCR01430	Promoter (<=1kb)	Glysoja.02G003543	0
Chr02	10036884	10037399	516	W05_OCR01431	Promoter (1-2kb)	Glysoja.02G003544	-1580
Chr02	10051925	10052295	371	W05_OCR01432	Promoter (<=1kb)	Glysoja.02G003545	0
Chr02	10053877	10054383	507	W05_OCR01433	Promoter (1-2kb)	Glysoja.02G003545	1538
Chr02	10060008	10060456	449	W05_OCR01434	Distal Intergenic	Glysoja.02G003545	7669
Chr02	10085910	10087216	1307	W05_OCR01435	Promoter (<=1kb)	Glysoja.02G003546	0
Chr02	10101861	10102627	767	W05_OCR01436	Promoter (<=1kb)	Glysoja.02G003547	0
Chr02	10118117	10119251	1135	W05_OCR01437	Promoter (<=1kb)	Glysoja.02G003549	438
Chr02	10119405	10119772	368	W05_OCR01438	Promoter (<=1kb)	Glysoja.02G003549	0
Chr02	10120871	10121173	303	W05_OCR01439	Promoter (1-2kb)	Glysoja.02G003549	-1156
Chr02	10124766	10125027	262	W05_OCR01440	Distal Intergenic	Glysoja.02G003549	-5051
Chr02	10138302	10138835	534	W05_OCR01441	Downstream (<1kb)	Glysoja.02G003550	5169
Chr02	10149494	10149794	301	W05_OCR01442	Promoter (<=1kb)	Glysoja.02G003551	0
Chr02	10152304	10152539	236	W05_OCR01443	Distal Intergenic	Glysoja.02G003551	-2619
Chr02	10153253	10153692	440	W05_OCR01444	Downstream (2-3kb)	Glysoja.02G003551	-3568
Chr02	10154177	10154547	371	W05_OCR01445	Downstream (1-2kb)	Glysoja.02G003552	2953
Chr02	10185509	10185954	446	W05_OCR01446	Promoter (<=1kb)	Glysoja.02G003557	0
Chr02	10188844	10189255	412	W05_OCR01447	3' UTR	Glysoja.02G003557	3307
Chr02	10236776	10237205	430	W05_OCR01448	Promoter (<=1kb)	Glysoja.02G003561	0
Chr02	10237743	10238227	485	W05_OCR01449	Promoter (<=1kb)	Glysoja.02G003561	-610
Chr02	10256171	10256942	772	W05_OCR01450	Distal Intergenic	Glysoja.02G003562	-4148
Chr02	10283389	10283596	208	W05_OCR01451	Promoter (<=1kb)	Glysoja.02G003565	0
Chr02	10306804	10307706	903	W05_OCR01452	Promoter (<=1kb)	Glysoja.02G003567	0
Chr02	10366997	10367374	378	W05_OCR01453	Promoter (<=1kb)	Glysoja.02G003573	0
Chr02	10367634	10368040	407	W05_OCR01454	Promoter (<=1kb)	Glysoja.02G003573	534
Chr02	10416760	10417059	300	W05_OCR01455	Distal Intergenic	Glysoja.02G003576	7681
Chr02	10419143	10419420	278	W05_OCR01456	Distal Intergenic	Glysoja.02G003577	-9860
Chr02	10463401	10464531	1131	W05_OCR01457	Promoter (<=1kb)	Glysoja.02G003579	0
Chr02	10473681	10473983	303	W05_OCR01458	Downstream (1-2kb)	Glysoja.02G003581	4246
Chr02	10475721	10475999	279	W05_OCR01459	3' UTR	Glysoja.02G003581	2230
Chr02	10476129	10476686	558	W05_OCR01460	Promoter (1-2kb)	Glysoja.02G003581	1543
Chr02	10478022	10478400	379	W05_OCR01461	Promoter (<=1kb)	Glysoja.02G003581	0
Chr02	10489836	10490166	331	W05_OCR01462	Distal Intergenic	Glysoja.02G003581	-11607
Chr02	10505135	10505621	487	W05_OCR01463	Distal Intergenic	Glysoja.02G003582	7684
Chr02	10507323	10507853	531	W05_OCR01464	Downstream (2-3kb)	Glysoja.02G003582	5452
Chr02	10604601	10605047	447	W05_OCR01465	Distal Intergenic	Glysoja.02G003590	-3362
Chr02	10777273	10777943	671	W05_OCR01466	Promoter (<=1kb)	Glysoja.02G003607	0
Chr02	10811048	10811432	385	W05_OCR01467	Distal Intergenic	Glysoja.02G003609	12049
Chr02	10835316	10835600	285	W05_OCR01468	Distal Intergenic	Glysoja.02G003610	5662
Chr02	10846053	10846533	481	W05_OCR01469	Downstream (<1kb)	Glysoja.02G003611	5798
Chr02	10861990	10862309	320	W05_OCR01470	Promoter (<=1kb)	Glysoja.02G003612	8
Chr02	10966487	10966975	489	W05_OCR01471	Promoter (<=1kb)	Glysoja.02G003621	0
Chr02	11012421	11012638	218	W05_OCR01472	Distal Intergenic	Glysoja.02G003625	-4739
Chr02	11022619	11022934	316	W05_OCR01473	Distal Intergenic	Glysoja.02G003625	-14937
Chr02	11036129	11036394	266	W05_OCR01474	Distal Intergenic	Glysoja.02G003626	-18106
Chr02	11065630	11065858	229	W05_OCR01475	Distal Intergenic	Glysoja.02G003626	11130
Chr02	11173453	11173975	523	W05_OCR01476	Downstream (<1kb)	Glysoja.02G003640	4737
Chr02	11191642	11191879	238	W05_OCR01477	Promoter (<=1kb)	Glysoja.02G003642	0
Chr02	11206513	11206900	388	W05_OCR01478	Distal Intergenic	Glysoja.02G003644	-8392
Chr02	11316603	11316810	208	W05_OCR01479	Promoter (<=1kb)	Glysoja.02G003652	0
Chr02	11332629	11333534	906	W05_OCR01480	Promoter (<=1kb)	Glysoja.02G003653	0
Chr02	11336666	11336997	332	W05_OCR01481	Promoter (<=1kb)	Glysoja.02G003654	0
Chr02	11397831	11398320	490	W05_OCR01482	Promoter (<=1kb)	Glysoja.02G003660	-65
Chr02	11418738	11419818	1081	W05_OCR01483	Intron (Glysoja.02G003661.1/Glysoja.02G003661, intron 2 of 3)	Glysoja.02G003661	8002
Chr02	11447166	11447458	293	W05_OCR01484	Promoter (<=1kb)	Glysoja.02G003666	0
Chr02	11466632	11467044	413	W05_OCR01485	Distal Intergenic	Glysoja.02G003668	-7324
Chr02	11473545	11473765	221	W05_OCR01486	Promoter (<=1kb)	Glysoja.02G003668	-603
Chr02	11473993	11474331	339	W05_OCR01487	Promoter (<=1kb)	Glysoja.02G003668	-37
Chr02	11597565	11598361	797	W05_OCR01488	Promoter (<=1kb)	Glysoja.02G003677	0
Chr02	11617959	11618616	658	W05_OCR01489	Promoter (<=1kb)	Glysoja.02G003679	0
Chr02	11625129	11625790	662	W05_OCR01490	Distal Intergenic	Glysoja.02G003680	-6301
Chr02	11631963	11632345	383	W05_OCR01491	Promoter (<=1kb)	Glysoja.02G003680	0
Chr02	11641520	11641776	257	W05_OCR01492	Distal Intergenic	Glysoja.02G003681	-5986
Chr02	11673620	11674036	417	W05_OCR01493	Promoter (<=1kb)	Glysoja.02G003684	0
Chr02	11698006	11698229	224	W05_OCR01494	Distal Intergenic	Glysoja.02G003686	-2764
Chr02	11733684	11734120	437	W05_OCR01495	Promoter (<=1kb)	Glysoja.02G003688	0
Chr02	11752575	11753091	517	W05_OCR01496	Promoter (<=1kb)	Glysoja.02G003689	-297
Chr02	11879592	11879867	276	W05_OCR01497	Promoter (<=1kb)	Glysoja.02G003695	0
Chr02	11914345	11914740	396	W05_OCR01498	Promoter (<=1kb)	Glysoja.02G003699	0
Chr02	12136391	12136591	201	W05_OCR01499	Distal Intergenic	Glysoja.02G003716	10328
Chr02	12147010	12147565	556	W05_OCR01500	Promoter (<=1kb)	Glysoja.02G003717	0
Chr02	12155536	12155865	330	W05_OCR01501	Distal Intergenic	Glysoja.02G003717	8133
Chr02	12241150	12241691	542	W05_OCR01502	Promoter (<=1kb)	Glysoja.02G003725	0
Chr02	12298006	12298398	393	W05_OCR01503	Promoter (<=1kb)	Glysoja.02G003731	0
Chr02	12302778	12303272	495	W05_OCR01504	3' UTR	Glysoja.02G003731	4661
Chr02	12325042	12325419	378	W05_OCR01505	Promoter (<=1kb)	Glysoja.02G003733	0
Chr02	12378601	12378873	273	W05_OCR01506	Promoter (1-2kb)	Glysoja.02G003735	-1715
Chr02	12380457	12380982	526	W05_OCR01507	Promoter (<=1kb)	Glysoja.02G003735	0
Chr02	12381702	12382548	847	W05_OCR01508	Promoter (1-2kb)	Glysoja.02G003735	1114
Chr02	12399571	12399932	362	W05_OCR01509	Promoter (<=1kb)	Glysoja.02G003739	0
Chr02	12490679	12491215	537	W05_OCR01510	Promoter (<=1kb)	Glysoja.02G003743	298
Chr02	12618873	12619748	876	W05_OCR01511	Promoter (<=1kb)	Glysoja.02G003750	0
Chr02	12638281	12638462	182	W05_OCR01512	Distal Intergenic	Glysoja.02G003751	16247
Chr02	12794113	12794354	242	W05_OCR01513	Promoter (<=1kb)	Glysoja.02G003756	0
Chr02	12844098	12844404	307	W05_OCR01514	Promoter (<=1kb)	Glysoja.02G003759	0
Chr02	12854561	12854869	309	W05_OCR01515	Distal Intergenic	Glysoja.02G003759	-10254
Chr02	12897138	12897403	266	W05_OCR01516	Promoter (<=1kb)	Glysoja.02G003761	0
Chr02	13190629	13190758	130	W05_OCR01517	Promoter (1-2kb)	Glysoja.02G003780	1602
Chr02	13602587	13602932	346	W05_OCR01518	Promoter (<=1kb)	Glysoja.02G003802	0
Chr02	13626279	13626773	495	W05_OCR01519	Promoter (<=1kb)	Glysoja.02G003803	0
Chr02	13629283	13629450	168	W05_OCR01520	Intron (Glysoja.02G003803.1/Glysoja.02G003803, intron 3 of 4)	Glysoja.02G003803	2882
Chr02	13649342	13650013	672	W05_OCR01521	Promoter (<=1kb)	Glysoja.02G003805	0
Chr02	13650431	13651540	1110	W05_OCR01522	Promoter (1-2kb)	Glysoja.02G003805	1037
Chr02	13651847	13653266	1420	W05_OCR01523	3' UTR	Glysoja.02G003805	2453
Chr02	13661129	13661486	358	W05_OCR01524	Distal Intergenic	Glysoja.02G003805	11735
Chr02	13682724	13683077	354	W05_OCR01525	Distal Intergenic	Glysoja.02G003806	31622
Chr02	13720207	13720617	411	W05_OCR01526	Distal Intergenic	Glysoja.02G003807	4423
Chr02	13743592	13744037	446	W05_OCR01527	Promoter (<=1kb)	Glysoja.02G003810	0
Chr02	13752701	13752904	204	W05_OCR01528	Downstream (2-3kb)	Glysoja.02G003811	-2039
Chr02	13773714	13774144	431	W05_OCR01529	3' UTR	Glysoja.02G003815	4199
Chr02	13840044	13840425	382	W05_OCR01530	Promoter (<=1kb)	Glysoja.02G003820	0
Chr02	13862626	13863346	721	W05_OCR01531	Promoter (1-2kb)	Glysoja.02G003822	1533
Chr02	13864520	13864966	447	W05_OCR01532	Promoter (<=1kb)	Glysoja.02G003822	0
Chr02	13867492	13867711	220	W05_OCR01533	Promoter (<=1kb)	Glysoja.02G003823	26
Chr02	13878827	13879254	428	W05_OCR01534	Promoter (<=1kb)	Glysoja.02G003825	469
Chr02	13881004	13882154	1151	W05_OCR01535	Promoter (<=1kb)	Glysoja.02G003826	0
Chr02	13908045	13908915	871	W05_OCR01536	Promoter (<=1kb)	Glysoja.02G003828	0
Chr02	13913587	13914369	783	W05_OCR01537	Distal Intergenic	Glysoja.02G003828	5279
Chr02	13929372	13930930	1559	W05_OCR01538	Promoter (<=1kb)	Glysoja.02G003830	23
Chr02	13944672	13944969	298	W05_OCR01539	Distal Intergenic	Glysoja.02G003831	-6589
Chr02	13990495	13991058	564	W05_OCR01540	Promoter (<=1kb)	Glysoja.02G003835	35
Chr02	14013293	14013615	323	W05_OCR01541	Downstream (2-3kb)	Glysoja.02G003838	-4375
Chr02	14015252	14015654	403	W05_OCR01542	Downstream (<1kb)	Glysoja.02G003839	4085
Chr02	14016558	14017969	1412	W05_OCR01543	Promoter (1-2kb)	Glysoja.02G003839	1770
Chr02	14019251	14019853	603	W05_OCR01544	Promoter (<=1kb)	Glysoja.02G003839	0
Chr02	14029851	14030063	213	W05_OCR01545	Distal Intergenic	Glysoja.02G003840	-9223
Chr02	14031991	14032197	207	W05_OCR01546	Distal Intergenic	Glysoja.02G003840	-7089
Chr02	14032901	14033460	560	W05_OCR01547	Distal Intergenic	Glysoja.02G003840	-5826
Chr02	14038277	14038506	230	W05_OCR01548	Promoter (<=1kb)	Glysoja.02G003840	-780
Chr02	14075469	14075805	337	W05_OCR01549	Promoter (1-2kb)	Glysoja.02G003843	-1655
Chr02	14077191	14077447	257	W05_OCR01550	Promoter (<=1kb)	Glysoja.02G003843	-13
Chr02	14088875	14089305	431	W05_OCR01551	Distal Intergenic	Glysoja.02G003843	11415
Chr02	14128913	14129404	492	W05_OCR01552	Promoter (1-2kb)	Glysoja.02G003845	-1239
Chr02	14143221	14144833	1613	W05_OCR01553	Downstream (<1kb)	Glysoja.02G003847	-2238
Chr02	14145550	14146211	662	W05_OCR01554	Promoter (1-2kb)	Glysoja.02G003848	1460
Chr02	14147167	14147621	455	W05_OCR01555	Promoter (<=1kb)	Glysoja.02G003848	50
Chr02	14147768	14148134	367	W05_OCR01556	Promoter (<=1kb)	Glysoja.02G003848	-97
Chr02	14191370	14191916	547	W05_OCR01557	Promoter (<=1kb)	Glysoja.02G003851	0
Chr02	14193192	14193634	443	W05_OCR01558	Promoter (<=1kb)	Glysoja.02G003852	0
Chr02	14200359	14200693	335	W05_OCR01559	3' UTR	Glysoja.02G003853	5463
Chr02	14219629	14220142	514	W05_OCR01560	Distal Intergenic	Glysoja.02G003855	-5469
Chr02	14242360	14242635	276	W05_OCR01561	Promoter (<=1kb)	Glysoja.02G003856	0
Chr02	14271143	14271379	237	W05_OCR01562	Promoter (<=1kb)	Glysoja.02G003859	0
Chr02	14347887	14348387	501	W05_OCR01563	Promoter (<=1kb)	Glysoja.02G003865	0
Chr02	14366056	14366670	615	W05_OCR01564	Promoter (<=1kb)	Glysoja.02G003866	49
Chr02	14366812	14367592	781	W05_OCR01565	Promoter (<=1kb)	Glysoja.02G003866	805
Chr02	14394334	14394880	547	W05_OCR01566	Promoter (<=1kb)	Glysoja.02G003869	24
Chr02	14532699	14533237	539	W05_OCR01567	Promoter (<=1kb)	Glysoja.02G003883	0
Chr02	14539153	14539498	346	W05_OCR01568	Exon (Glysoja.02G003884.2/Glysoja.02G003884, exon 5 of 7)	Glysoja.02G003884	4464
Chr02	14547741	14548087	347	W05_OCR01569	Promoter (1-2kb)	Glysoja.02G003885	-1725
Chr02	14581161	14581866	706	W05_OCR01570	Promoter (<=1kb)	Glysoja.02G003889	553
Chr02	14582094	14582616	523	W05_OCR01571	Promoter (<=1kb)	Glysoja.02G003889	0
Chr02	14600462	14600661	200	W05_OCR01572	Distal Intergenic	Glysoja.02G003890	-5920
Chr02	14618966	14619588	623	W05_OCR01573	Promoter (<=1kb)	Glysoja.02G003894	0
Chr02	14629214	14629429	216	W05_OCR01574	Promoter (<=1kb)	Glysoja.02G003895	-40
Chr02	14638766	14639786	1021	W05_OCR01575	Promoter (<=1kb)	Glysoja.02G003897	-647
Chr02	14640406	14640979	574	W05_OCR01576	Promoter (<=1kb)	Glysoja.02G003897	0
Chr02	14641514	14642917	1404	W05_OCR01577	Promoter (<=1kb)	Glysoja.02G003898	-737
Chr02	14643634	14644216	583	W05_OCR01578	Promoter (<=1kb)	Glysoja.02G003898	0
Chr02	14705193	14705516	324	W05_OCR01579	Promoter (<=1kb)	Glysoja.02G003904	-6
Chr02	14708576	14708892	317	W05_OCR01580	Distal Intergenic	Glysoja.02G003904	-3389
Chr02	14717929	14718445	517	W05_OCR01581	Downstream (<1kb)	Glysoja.02G003905	6843
Chr02	14724715	14725730	1016	W05_OCR01582	Promoter (<=1kb)	Glysoja.02G003905	0
Chr02	14729057	14729504	448	W05_OCR01583	Downstream (2-3kb)	Glysoja.02G003906	3716
Chr02	14733986	14734638	653	W05_OCR01584	Promoter (<=1kb)	Glysoja.02G003907	0
Chr02	14740292	14740672	381	W05_OCR01585	Promoter (<=1kb)	Glysoja.02G003908	22
Chr02	14775629	14776231	603	W05_OCR01586	Promoter (<=1kb)	Glysoja.02G003911	0
Chr02	14780124	14780454	331	W05_OCR01587	Distal Intergenic	Glysoja.02G003912	-3533
Chr02	14815723	14816050	328	W05_OCR01588	Distal Intergenic	Glysoja.02G003914	-9959
Chr02	14854387	14854839	453	W05_OCR01589	Promoter (<=1kb)	Glysoja.02G003920	14
Chr02	14879320	14879667	348	W05_OCR01590	Promoter (<=1kb)	Glysoja.02G003922	0
Chr02	14887304	14887513	210	W05_OCR01591	Distal Intergenic	Glysoja.02G003923	-5167
Chr02	14891773	14892129	357	W05_OCR01592	Promoter (<=1kb)	Glysoja.02G003923	-551
Chr02	14901606	14902313	708	W05_OCR01593	Downstream (1-2kb)	Glysoja.02G003924	5839
Chr02	14904562	14905162	601	W05_OCR01594	Exon (Glysoja.02G003924.1/Glysoja.02G003924, exon 3 of 3)	Glysoja.02G003924	2990
Chr02	14911303	14911530	228	W05_OCR01595	Distal Intergenic	Glysoja.02G003924	-3151
Chr02	14917230	14917931	702	W05_OCR01596	Promoter (<=1kb)	Glysoja.02G003925	0
Chr02	14942886	14943555	670	W05_OCR01597	Promoter (<=1kb)	Glysoja.02G003927	0
Chr02	14956524	14956952	429	W05_OCR01598	Promoter (<=1kb)	Glysoja.02G003929	0
Chr02	14988302	14988755	454	W05_OCR01599	Exon (Glysoja.02G003931.1/Glysoja.02G003931, exon 6 of 12)	Glysoja.02G003931	4946
Chr02	15014980	15015528	549	W05_OCR01600	Promoter (<=1kb)	Glysoja.02G003933	0
Chr02	15026918	15027105	188	W05_OCR01601	Promoter (1-2kb)	Glysoja.02G003934	-1359
Chr02	15028088	15028378	291	W05_OCR01602	Distal Intergenic	Glysoja.02G003934	-2529
Chr02	15046054	15046334	281	W05_OCR01603	Distal Intergenic	Glysoja.02G003935	6137
Chr02	15049178	15049428	251	W05_OCR01604	Distal Intergenic	Glysoja.02G003935	9261
Chr02	15054678	15054859	182	W05_OCR01605	Distal Intergenic	Glysoja.02G003937	-11782
Chr02	15069935	15070300	366	W05_OCR01606	Promoter (1-2kb)	Glysoja.02G003936	-1911
Chr02	15082452	15082807	356	W05_OCR01607	Distal Intergenic	Glysoja.02G003938	-2941
Chr02	15142014	15142414	401	W05_OCR01608	Promoter (<=1kb)	Glysoja.02G003945	0
Chr02	15148659	15149253	595	W05_OCR01609	Distal Intergenic	Glysoja.02G003946	-3346
Chr02	15152532	15152955	424	W05_OCR01610	Promoter (<=1kb)	Glysoja.02G003946	0
Chr02	15159637	15160012	376	W05_OCR01611	Promoter (<=1kb)	Glysoja.02G003947	-84
Chr02	15170440	15171154	715	W05_OCR01612	Promoter (<=1kb)	Glysoja.02G003948	0
Chr02	15173037	15173637	601	W05_OCR01613	Distal Intergenic	Glysoja.02G003948	-2394
Chr02	15179129	15179742	614	W05_OCR01614	Downstream (<1kb)	Glysoja.02G003949	4605
Chr02	15183981	15184415	435	W05_OCR01615	Promoter (<=1kb)	Glysoja.02G003949	0
Chr02	15188453	15189096	644	W05_OCR01616	Promoter (<=1kb)	Glysoja.02G003950	0
Chr02	15191925	15192319	395	W05_OCR01617	Distal Intergenic	Glysoja.02G003950	3224
Chr02	15206096	15206914	819	W05_OCR01618	Promoter (<=1kb)	Glysoja.02G003951	-50
Chr02	15213229	15213518	290	W05_OCR01619	Promoter (<=1kb)	Glysoja.02G003953	-747
Chr02	15214222	15215030	809	W05_OCR01620	Promoter (<=1kb)	Glysoja.02G003953	0
Chr02	15255839	15256156	318	W05_OCR01621	Promoter (<=1kb)	Glysoja.02G003955	0
Chr02	15265077	15265478	402	W05_OCR01622	Intron (Glysoja.02G003956.1/Glysoja.02G003956, intron 6 of 7)	Glysoja.02G003956	5443
Chr02	15297138	15297879	742	W05_OCR01623	Promoter (<=1kb)	Glysoja.02G003960	0
Chr02	15346867	15347695	829	W05_OCR01624	Distal Intergenic	Glysoja.02G003968	6246
Chr02	15348470	15349095	626	W05_OCR01625	Downstream (1-2kb)	Glysoja.02G003968	4846
Chr02	15367144	15367660	517	W05_OCR01626	Promoter (1-2kb)	Glysoja.02G003970	-1392
Chr02	15369165	15369659	495	W05_OCR01627	Promoter (<=1kb)	Glysoja.02G003970	113
Chr02	15392775	15393215	441	W05_OCR01628	Promoter (<=1kb)	Glysoja.02G003973	0
Chr02	15396918	15397484	567	W05_OCR01629	Promoter (<=1kb)	Glysoja.02G003974	0
Chr02	15401577	15402319	743	W05_OCR01630	Promoter (1-2kb)	Glysoja.02G003975	-1457
Chr02	15402665	15402899	235	W05_OCR01631	Promoter (<=1kb)	Glysoja.02G003975	-877
Chr02	15419760	15420259	500	W05_OCR01632	Distal Intergenic	Glysoja.02G003976	-5289
Chr02	15426819	15427083	265	W05_OCR01633	Promoter (1-2kb)	Glysoja.02G003976	1271
Chr02	15442160	15442470	311	W05_OCR01634	Promoter (<=1kb)	Glysoja.02G003979	-39
Chr02	15530939	15531303	365	W05_OCR01635	Promoter (1-2kb)	Glysoja.02G003984	1938
Chr02	15545493	15547173	1681	W05_OCR01636	Promoter (<=1kb)	Glysoja.02G003986	0
Chr02	15562759	15563110	352	W05_OCR01637	Promoter (<=1kb)	Glysoja.02G003988	0
Chr02	15563362	15563657	296	W05_OCR01638	Promoter (<=1kb)	Glysoja.02G003988	-324
Chr02	15565773	15566024	252	W05_OCR01639	Promoter (1-2kb)	Glysoja.02G003989	1569
Chr02	15580396	15581582	1187	W05_OCR01640	Promoter (<=1kb)	Glysoja.02G003990	401
Chr02	15599178	15599931	754	W05_OCR01641	Promoter (<=1kb)	Glysoja.02G003993	0
Chr02	15656813	15657270	458	W05_OCR01642	Promoter (<=1kb)	Glysoja.02G004001	0
Chr02	15666536	15666989	454	W05_OCR01643	Promoter (1-2kb)	Glysoja.02G004002	-1266
Chr02	15677297	15677589	293	W05_OCR01644	Promoter (<=1kb)	Glysoja.02G004004	0
Chr02	15689384	15689853	470	W05_OCR01645	Distal Intergenic	Glysoja.02G004004	12014
Chr02	15708437	15709447	1011	W05_OCR01646	Promoter (<=1kb)	Glysoja.02G004005	0
Chr02	15710695	15711983	1289	W05_OCR01647	3' UTR	Glysoja.02G004005	2101
Chr02	15717902	15718292	391	W05_OCR01648	Downstream (<1kb)	Glysoja.02G004006	4178
Chr02	15775816	15776354	539	W05_OCR01649	Promoter (<=1kb)	Glysoja.02G004011	0
Chr02	15783920	15784226	307	W05_OCR01650	Promoter (1-2kb)	Glysoja.02G004012	-1571
Chr02	15794816	15795196	381	W05_OCR01651	Promoter (<=1kb)	Glysoja.02G004013	0
Chr02	15801051	15801465	415	W05_OCR01652	Promoter (<=1kb)	Glysoja.02G004014	0
Chr02	15848294	15848616	323	W05_OCR01653	Promoter (<=1kb)	Glysoja.02G004020	0
Chr02	15858843	15859028	186	W05_OCR01654	Promoter (<=1kb)	Glysoja.02G004022	-435
Chr02	15859330	15859784	455	W05_OCR01655	Promoter (<=1kb)	Glysoja.02G004022	0
Chr02	15876690	15876965	276	W05_OCR01656	Promoter (<=1kb)	Glysoja.02G004024	0
Chr02	15879410	15880511	1102	W05_OCR01657	Promoter (<=1kb)	Glysoja.02G004025	0
Chr02	15940044	15940549	506	W05_OCR01658	Promoter (<=1kb)	Glysoja.02G004029	0
Chr02	15943977	15944659	683	W05_OCR01659	Promoter (<=1kb)	Glysoja.02G004031	-2
Chr02	15944875	15945428	554	W05_OCR01660	Promoter (<=1kb)	Glysoja.02G004031	16
Chr02	17214244	17214754	511	W05_OCR01661	Promoter (<=1kb)	Glysoja.02G004061	0
Chr02	17561069	17561495	427	W05_OCR01662	Promoter (<=1kb)	Glysoja.02G004070	222
Chr02	17938416	17938999	584	W05_OCR01663	Promoter (<=1kb)	Glysoja.02G004078	536
Chr02	17939198	17939617	420	W05_OCR01664	Promoter (<=1kb)	Glysoja.02G004078	0
Chr02	19372856	19373057	202	W05_OCR01665	Distal Intergenic	Glysoja.02G004091	-189154
Chr02	19417003	19418083	1081	W05_OCR01666	Distal Intergenic	Glysoja.02G004091	-144128
Chr02	19424905	19425890	986	W05_OCR01667	Distal Intergenic	Glysoja.02G004091	-136321
Chr02	19669537	19669766	230	W05_OCR01668	Distal Intergenic	Glysoja.02G004093	-75670
Chr02	19678602	19679001	400	W05_OCR01669	Distal Intergenic	Glysoja.02G004093	-84735
Chr02	20756186	20756447	262	W05_OCR01670	Promoter (<=1kb)	Glysoja.02G004098	20
Chr02	20788571	20788731	161	W05_OCR01671	Promoter (1-2kb)	Glysoja.02G004100	-1088
Chr02	21794565	21794999	435	W05_OCR01672	Promoter (<=1kb)	Glysoja.02G004110	213
Chr02	22171445	22171681	237	W05_OCR01673	Promoter (<=1kb)	Glysoja.02G004118	0
Chr02	24481774	24482351	578	W05_OCR01674	Promoter (<=1kb)	Glysoja.02G004130	0
Chr02	25311700	25312022	323	W05_OCR01675	Promoter (1-2kb)	Glysoja.02G004133	1239
Chr02	25717975	25718297	323	W05_OCR01676	Promoter (<=1kb)	Glysoja.02G004137	16
Chr02	25733852	25734202	351	W05_OCR01677	Promoter (<=1kb)	Glysoja.02G004138	0
Chr02	25963626	25964136	511	W05_OCR01678	Promoter (<=1kb)	Glysoja.02G004141	61
Chr02	26331017	26331812	796	W05_OCR01679	Distal Intergenic	Glysoja.02G004146	8503
Chr02	26513591	26513753	163	W05_OCR01680	Distal Intergenic	Glysoja.02G004148	-17523
Chr02	26716233	26716687	455	W05_OCR01681	Promoter (<=1kb)	Glysoja.02G004150	92
Chr02	26885331	26885517	187	W05_OCR01682	Promoter (<=1kb)	Glysoja.02G004152	0
Chr02	27025703	27026833	1131	W05_OCR01683	Distal Intergenic	Glysoja.02G004153	51276
Chr02	27101433	27102316	884	W05_OCR01684	Promoter (<=1kb)	Glysoja.02G004156	53
Chr02	27395093	27395478	386	W05_OCR01685	Promoter (<=1kb)	Glysoja.02G004166	0
Chr02	27409931	27410248	318	W05_OCR01686	Promoter (<=1kb)	Glysoja.02G004167	451
Chr02	27410359	27410895	537	W05_OCR01687	Promoter (<=1kb)	Glysoja.02G004167	0
Chr02	27531917	27532365	449	W05_OCR01688	Promoter (<=1kb)	Glysoja.02G004171	0
Chr02	27805488	27805930	443	W05_OCR01689	Promoter (<=1kb)	Glysoja.02G004187	0
Chr02	27848986	27849542	557	W05_OCR01690	Promoter (<=1kb)	Glysoja.02G004188	42
Chr02	27976729	27976905	177	W05_OCR01691	Promoter (<=1kb)	Glysoja.02G004193	0
Chr02	27984767	27985311	545	W05_OCR01692	Distal Intergenic	Glysoja.02G004193	7931
Chr02	27986351	27987019	669	W05_OCR01693	Distal Intergenic	Glysoja.02G004193	9515
Chr02	27993634	27994784	1151	W05_OCR01694	3' UTR	Glysoja.02G004194	2128
Chr02	27995664	27997047	1384	W05_OCR01695	Promoter (<=1kb)	Glysoja.02G004194	0
Chr02	28011791	28012269	479	W05_OCR01696	Distal Intergenic	Glysoja.02G004194	-14879
Chr02	28015365	28015707	343	W05_OCR01697	Distal Intergenic	Glysoja.02G004194	-18453
Chr02	28020611	28020968	358	W05_OCR01698	Distal Intergenic	Glysoja.02G004194	-23699
Chr02	28054640	28055005	366	W05_OCR01699	Distal Intergenic	Glysoja.02G004194	-57728
Chr02	28057120	28057386	267	W05_OCR01700	Distal Intergenic	Glysoja.02G004194	-60208
Chr02	28057652	28058134	483	W05_OCR01701	Distal Intergenic	Glysoja.02G004194	-60740
Chr02	28178523	28179026	504	W05_OCR01702	Promoter (<=1kb)	Glysoja.02G004197	0
Chr02	28512524	28512859	336	W05_OCR01703	Distal Intergenic	Glysoja.02G004206	-4335
Chr02	28554002	28554329	328	W05_OCR01704	Distal Intergenic	Glysoja.02G004207	8427
Chr02	28670021	28670320	300	W05_OCR01705	Distal Intergenic	Glysoja.02G004208	-31823
Chr02	28812942	28813555	614	W05_OCR01706	Promoter (<=1kb)	Glysoja.02G004210	0
Chr02	28820903	28821265	363	W05_OCR01707	Distal Intergenic	Glysoja.02G004211	6830
Chr02	28837202	28837657	456	W05_OCR01708	Distal Intergenic	Glysoja.02G004212	3143
Chr02	28839076	28839743	668	W05_OCR01709	Distal Intergenic	Glysoja.02G004212	5017
Chr02	29015798	29016129	332	W05_OCR01710	Distal Intergenic	Glysoja.02G004216	-4019
Chr02	29020660	29020904	245	W05_OCR01711	Downstream (2-3kb)	Glysoja.02G004217	4192
Chr02	29058849	29059102	254	W05_OCR01712	Distal Intergenic	Glysoja.02G004220	10135
Chr02	29145564	29146054	491	W05_OCR01713	Promoter (1-2kb)	Glysoja.02G004223	-1624
Chr02	29196292	29196982	691	W05_OCR01714	3' UTR	Glysoja.02G004224	2899
Chr02	29363476	29363705	230	W05_OCR01715	Distal Intergenic	Glysoja.02G004234	-4523
Chr02	29493574	29493833	260	W05_OCR01716	Promoter (<=1kb)	Glysoja.02G004238	0
Chr02	29597352	29597741	390	W05_OCR01717	Promoter (<=1kb)	Glysoja.02G004242	24
Chr02	29651959	29652326	368	W05_OCR01718	Promoter (<=1kb)	Glysoja.02G004245	36
Chr02	29695821	29696243	423	W05_OCR01719	Promoter (<=1kb)	Glysoja.02G004247	872
Chr02	29697463	29697804	342	W05_OCR01720	Promoter (<=1kb)	Glysoja.02G004247	-348
Chr02	29796268	29796734	467	W05_OCR01721	Distal Intergenic	Glysoja.02G004250	-14032
Chr02	29797355	29798027	673	W05_OCR01722	Distal Intergenic	Glysoja.02G004250	-12739
Chr02	29851137	29851580	444	W05_OCR01723	Downstream (1-2kb)	Glysoja.02G004252	12456
Chr02	30022504	30023339	836	W05_OCR01724	Distal Intergenic	Glysoja.02G004254	57191
Chr02	30442209	30442442	234	W05_OCR01725	Distal Intergenic	Glysoja.02G004259	3607
Chr02	30729958	30730347	390	W05_OCR01726	Promoter (<=1kb)	Glysoja.02G004263	32
Chr02	31006859	31007213	355	W05_OCR01727	Promoter (<=1kb)	Glysoja.02G004269	0
Chr02	31209542	31209681	140	W05_OCR01728	Promoter (<=1kb)	Glysoja.02G004271	35
Chr02	32024314	32024651	338	W05_OCR01729	Promoter (<=1kb)	Glysoja.02G004286	0
Chr02	32786025	32786303	279	W05_OCR01730	Promoter (<=1kb)	Glysoja.02G004311	-983
Chr02	32882590	32882899	310	W05_OCR01731	Promoter (<=1kb)	Glysoja.02G004314	-855
Chr02	33042698	33042911	214	W05_OCR01732	Distal Intergenic	Glysoja.02G004322	4073
Chr02	33074660	33074979	320	W05_OCR01733	Downstream (1-2kb)	Glysoja.02G004324	5153
Chr02	34097377	34097860	484	W05_OCR01734	Promoter (1-2kb)	Glysoja.02G004343	-1978
Chr02	34251185	34251559	375	W05_OCR01735	Distal Intergenic	Glysoja.02G004350	25376
Chr02	34269349	34269699	351	W05_OCR01736	Distal Intergenic	Glysoja.02G004350	7236
Chr02	34275436	34276980	1545	W05_OCR01737	Promoter (<=1kb)	Glysoja.02G004350	0
Chr02	34295814	34296254	441	W05_OCR01738	Intron (Glysoja.02G004351.1/Glysoja.02G004351, intron 5 of 6)	Glysoja.02G004351	5595
Chr02	34355597	34355914	318	W05_OCR01739	Downstream (2-3kb)	Glysoja.02G004352	14722
Chr02	34419047	34419406	360	W05_OCR01740	Promoter (<=1kb)	Glysoja.02G004353	0
Chr02	34422575	34424051	1477	W05_OCR01741	3' UTR	Glysoja.02G004353	3406
Chr02	34498626	34499145	520	W05_OCR01742	Promoter (<=1kb)	Glysoja.02G004354	0
Chr02	34707747	34708129	383	W05_OCR01743	Promoter (<=1kb)	Glysoja.02G004358	0
Chr02	34716792	34717212	421	W05_OCR01744	Exon (Glysoja.02G004358.1/Glysoja.02G004358, exon 11 of 12)	Glysoja.02G004358	8972
Chr02	34790901	34791203	303	W05_OCR01745	Promoter (<=1kb)	Glysoja.02G004359	-60
Chr02	36072497	36072708	212	W05_OCR01746	Distal Intergenic	Glysoja.02G004370	-46303
Chr02	36196278	36197574	1297	W05_OCR01747	Distal Intergenic	Glysoja.02G004372	53972
Chr02	36417830	36418234	405	W05_OCR01748	Promoter (<=1kb)	Glysoja.02G004374	4
Chr02	36418392	36418715	324	W05_OCR01749	Promoter (<=1kb)	Glysoja.02G004374	566
Chr02	36586769	36588037	1269	W05_OCR01750	Promoter (<=1kb)	Glysoja.02G004375	0
Chr02	37162338	37162632	295	W05_OCR01751	Intron (Glysoja.02G004395.1/Glysoja.02G004395, intron 4 of 13)	Glysoja.02G004395	3061
Chr02	37166432	37166934	503	W05_OCR01752	Promoter (<=1kb)	Glysoja.02G004395	-739
Chr02	37173943	37174566	624	W05_OCR01753	Promoter (<=1kb)	Glysoja.02G004396	0
Chr02	37174967	37175257	291	W05_OCR01754	Promoter (<=1kb)	Glysoja.02G004396	-913
Chr02	37191566	37191834	269	W05_OCR01755	Downstream (1-2kb)	Glysoja.02G004397	2586
Chr02	37192060	37192328	269	W05_OCR01756	Downstream (<1kb)	Glysoja.02G004397	2092
Chr02	37199031	37199507	477	W05_OCR01757	Promoter (<=1kb)	Glysoja.02G004398	-737
Chr02	37199648	37200224	577	W05_OCR01758	Promoter (1-2kb)	Glysoja.02G004398	-1354
Chr02	37430302	37430909	608	W05_OCR01759	Promoter (<=1kb)	Glysoja.02G004404	0
Chr02	37608476	37609285	810	W05_OCR01760	Distal Intergenic	Glysoja.02G004411	-41890
Chr02	37790791	37791115	325	W05_OCR01761	Promoter (<=1kb)	Glysoja.02G004414	0
Chr02	38070579	38071135	557	W05_OCR01762	Promoter (<=1kb)	Glysoja.02G004422	0
Chr02	38278879	38279159	281	W05_OCR01763	Promoter (<=1kb)	Glysoja.02G004428	-158
Chr02	38311110	38312083	974	W05_OCR01764	Promoter (<=1kb)	Glysoja.02G004432	0
Chr02	38450017	38450514	498	W05_OCR01765	Promoter (<=1kb)	Glysoja.02G004436	71
Chr02	38503196	38503789	594	W05_OCR01766	Distal Intergenic	Glysoja.02G004438	22761
Chr02	38521023	38521873	851	W05_OCR01767	Distal Intergenic	Glysoja.02G004439	-19011
Chr02	38558214	38558610	397	W05_OCR01768	Distal Intergenic	Glysoja.02G004440	-5942
Chr02	38822749	38823021	273	W05_OCR01769	Promoter (1-2kb)	Glysoja.02G004450	-1177
Chr02	38827301	38827782	482	W05_OCR01770	Promoter (<=1kb)	Glysoja.02G004451	0
Chr02	38867940	38868457	518	W05_OCR01771	Promoter (<=1kb)	Glysoja.02G004452	0
Chr02	39050693	39051135	443	W05_OCR01772	Promoter (<=1kb)	Glysoja.02G004465	-741
Chr02	39074851	39075391	541	W05_OCR01773	Promoter (<=1kb)	Glysoja.02G004468	51
Chr02	39084300	39084562	263	W05_OCR01774	Promoter (<=1kb)	Glysoja.02G004469	0
Chr02	39225251	39225549	299	W05_OCR01775	Distal Intergenic	Glysoja.02G004476	-9637
Chr02	39419811	39421089	1279	W05_OCR01776	Distal Intergenic	Glysoja.02G004481	-29297
Chr02	39447252	39447944	693	W05_OCR01777	3' UTR	Glysoja.02G004482	3044
Chr02	39450059	39450652	594	W05_OCR01778	Promoter (<=1kb)	Glysoja.02G004482	336
Chr02	39456226	39456683	458	W05_OCR01779	Distal Intergenic	Glysoja.02G004482	-3687
Chr02	39480060	39480761	702	W05_OCR01780	Distal Intergenic	Glysoja.02G004482	-27521
Chr02	39541442	39542094	653	W05_OCR01781	Promoter (<=1kb)	Glysoja.02G004484	0
Chr02	39542914	39543255	342	W05_OCR01782	Promoter (1-2kb)	Glysoja.02G004484	1103
Chr02	39572426	39572751	326	W05_OCR01783	Promoter (<=1kb)	Glysoja.02G004485	0
Chr02	39609817	39610148	332	W05_OCR01784	Distal Intergenic	Glysoja.02G004486	-17759
Chr02	39744492	39744756	265	W05_OCR01785	Distal Intergenic	Glysoja.02G004489	-43176
Chr02	39835942	39836742	801	W05_OCR01786	Promoter (<=1kb)	Glysoja.02G004492	0
Chr02	39955330	39955505	176	W05_OCR01787	Downstream (2-3kb)	Glysoja.02G004494	-7410
Chr02	40060032	40060534	503	W05_OCR01788	Distal Intergenic	Glysoja.02G004497	-34129
Chr02	40126352	40126831	480	W05_OCR01789	Promoter (<=1kb)	Glysoja.02G004498	0
Chr02	40407681	40408244	564	W05_OCR01790	Promoter (<=1kb)	Glysoja.02G004515	0
Chr02	40469077	40470025	949	W05_OCR01791	Promoter (<=1kb)	Glysoja.02G004520	0
Chr02	40470461	40470804	344	W05_OCR01792	Promoter (<=1kb)	Glysoja.02G004520	-658
Chr02	40497986	40498395	410	W05_OCR01793	Distal Intergenic	Glysoja.02G004522	-8895
Chr02	40505150	40505375	226	W05_OCR01794	Promoter (1-2kb)	Glysoja.02G004522	-1915
Chr02	40514159	40514542	384	W05_OCR01795	Distal Intergenic	Glysoja.02G004522	6869
Chr02	40643021	40643242	222	W05_OCR01796	Distal Intergenic	Glysoja.02G004531	-2609
Chr02	40645759	40646138	380	W05_OCR01797	Promoter (<=1kb)	Glysoja.02G004531	0
Chr02	40686190	40686458	269	W05_OCR01798	Distal Intergenic	Glysoja.02G004534	-9310
Chr02	40804328	40805338	1011	W05_OCR01799	Promoter (<=1kb)	Glysoja.02G004538	122
Chr02	40855877	40856344	468	W05_OCR01800	Distal Intergenic	Glysoja.02G004543	-2979
Chr02	40859400	40859875	476	W05_OCR01801	Promoter (<=1kb)	Glysoja.02G004543	77
Chr02	40884251	40884657	407	W05_OCR01802	Promoter (<=1kb)	Glysoja.02G004545	0
Chr02	40897197	40897483	287	W05_OCR01803	Distal Intergenic	Glysoja.02G004546	-8711
Chr02	40908521	40909004	484	W05_OCR01804	Promoter (<=1kb)	Glysoja.02G004547	958
Chr02	40909454	40910654	1201	W05_OCR01805	Promoter (<=1kb)	Glysoja.02G004547	0
Chr02	40927066	40927517	452	W05_OCR01806	Distal Intergenic	Glysoja.02G004548	10114
Chr02	40930449	40930712	264	W05_OCR01807	Downstream (<1kb)	Glysoja.02G004548	6919
Chr02	40931351	40932179	829	W05_OCR01808	3' UTR	Glysoja.02G004548	5452
Chr02	40937456	40937846	391	W05_OCR01809	Promoter (<=1kb)	Glysoja.02G004548	0
Chr02	40963430	40963804	375	W05_OCR01810	Promoter (<=1kb)	Glysoja.02G004550	0
Chr02	40972084	40972314	231	W05_OCR01811	Promoter (<=1kb)	Glysoja.02G004551	0
Chr02	40988340	40988749	410	W05_OCR01812	Promoter (<=1kb)	Glysoja.02G004553	0
Chr02	41021386	41021702	317	W05_OCR01813	Promoter (<=1kb)	Glysoja.02G004556	0
Chr02	41046422	41046803	382	W05_OCR01814	3' UTR	Glysoja.02G004558	-3777
Chr02	41128206	41128830	625	W05_OCR01815	Promoter (<=1kb)	Glysoja.02G004567	0
Chr02	41174547	41175094	548	W05_OCR01816	Promoter (<=1kb)	Glysoja.02G004573	0
Chr02	41185838	41186268	431	W05_OCR01817	Promoter (<=1kb)	Glysoja.02G004575	275
Chr02	41192353	41192673	321	W05_OCR01818	Promoter (1-2kb)	Glysoja.02G004576	-1913
Chr02	41207954	41208399	446	W05_OCR01819	Promoter (<=1kb)	Glysoja.02G004577	0
Chr02	41231068	41231513	446	W05_OCR01820	Distal Intergenic	Glysoja.02G004579	-2743
Chr02	41233714	41234162	449	W05_OCR01821	Promoter (<=1kb)	Glysoja.02G004579	-94
Chr02	41245802	41246159	358	W05_OCR01822	Distal Intergenic	Glysoja.02G004580	4753
Chr02	41269071	41269418	348	W05_OCR01823	Distal Intergenic	Glysoja.02G004582	5326
Chr02	41289284	41289786	503	W05_OCR01824	Promoter (<=1kb)	Glysoja.02G004584	0
Chr02	41294128	41294696	569	W05_OCR01825	Promoter (<=1kb)	Glysoja.02G004585	0
Chr02	41381399	41381782	384	W05_OCR01826	Promoter (<=1kb)	Glysoja.02G004596	0
Chr02	41399079	41399509	431	W05_OCR01827	3' UTR	Glysoja.02G004599	2107
Chr02	41400047	41401653	1607	W05_OCR01828	Promoter (<=1kb)	Glysoja.02G004599	0
Chr02	41403038	41403232	195	W05_OCR01829	Promoter (1-2kb)	Glysoja.02G004599	-1422
Chr02	41448606	41449403	798	W05_OCR01830	Promoter (<=1kb)	Glysoja.02G004602	230
Chr02	41463090	41463589	500	W05_OCR01831	Promoter (<=1kb)	Glysoja.02G004603	0
Chr02	41510484	41511191	708	W05_OCR01832	Promoter (<=1kb)	Glysoja.02G004606	0
Chr02	41547737	41548138	402	W05_OCR01833	Promoter (<=1kb)	Glysoja.02G004609	0
Chr02	41577995	41578231	237	W05_OCR01834	Promoter (<=1kb)	Glysoja.02G004613	-623
Chr02	41718445	41719079	635	W05_OCR01835	Promoter (1-2kb)	Glysoja.02G004625	1068
Chr02	41732037	41732515	479	W05_OCR01836	Promoter (1-2kb)	Glysoja.02G004626	1869
Chr02	41751490	41752264	775	W05_OCR01837	Promoter (<=1kb)	Glysoja.02G004628	0
Chr02	41791255	41791569	315	W05_OCR01838	Promoter (<=1kb)	Glysoja.02G004631	-510
Chr02	41792045	41792241	197	W05_OCR01839	Promoter (<=1kb)	Glysoja.02G004631	0
Chr02	41843961	41844307	347	W05_OCR01840	Distal Intergenic	Glysoja.02G004636	6342
Chr02	41858837	41859228	392	W05_OCR01841	Distal Intergenic	Glysoja.02G004636	-8188
Chr02	41866345	41866695	351	W05_OCR01842	Downstream (<1kb)	Glysoja.02G004637	2412
Chr02	41867505	41868516	1012	W05_OCR01843	Promoter (<=1kb)	Glysoja.02G004637	591
Chr02	41878577	41878972	396	W05_OCR01844	Promoter (<=1kb)	Glysoja.02G004638	-241
Chr02	41891336	41891688	353	W05_OCR01845	Promoter (<=1kb)	Glysoja.02G004639	64
Chr02	41892066	41892831	766	W05_OCR01846	Promoter (<=1kb)	Glysoja.02G004639	794
Chr02	41892978	41893374	397	W05_OCR01847	Promoter (1-2kb)	Glysoja.02G004639	1706
Chr02	41895969	41896342	374	W05_OCR01848	Promoter (<=1kb)	Glysoja.02G004640	-725
Chr02	41924412	41924738	327	W05_OCR01849	Distal Intergenic	Glysoja.02G004641	10434
Chr02	41990519	41991309	791	W05_OCR01850	Promoter (<=1kb)	Glysoja.02G004643	36
Chr02	41998927	41999311	385	W05_OCR01851	Promoter (1-2kb)	Glysoja.02G004644	-1080
Chr02	42085613	42085879	267	W05_OCR01852	Promoter (<=1kb)	Glysoja.02G004650	0
Chr02	42102934	42103245	312	W05_OCR01853	Promoter (<=1kb)	Glysoja.02G004652	-75
Chr02	42107630	42108180	551	W05_OCR01854	Promoter (<=1kb)	Glysoja.02G004653	778
Chr02	42185126	42185536	411	W05_OCR01855	Distal Intergenic	Glysoja.02G004659	-6500
Chr02	42191871	42192180	310	W05_OCR01856	Promoter (<=1kb)	Glysoja.02G004659	0
Chr02	42194275	42194830	556	W05_OCR01857	Promoter (1-2kb)	Glysoja.02G004659	1714
Chr02	42222786	42223239	454	W05_OCR01858	Promoter (<=1kb)	Glysoja.02G004662	0
Chr02	42269227	42269497	271	W05_OCR01859	Promoter (<=1kb)	Glysoja.02G004667	-11
Chr02	42341136	42341665	530	W05_OCR01860	Promoter (<=1kb)	Glysoja.02G004670	0
Chr02	42510872	42511149	278	W05_OCR01861	Promoter (<=1kb)	Glysoja.02G004681	-124
Chr02	42522267	42522919	653	W05_OCR01862	Distal Intergenic	Glysoja.02G004682	-10411
Chr02	42540996	42541242	247	W05_OCR01863	Promoter (1-2kb)	Glysoja.02G004683	1962
Chr02	42571638	42572088	451	W05_OCR01864	Promoter (<=1kb)	Glysoja.02G004686	0
Chr02	42602268	42602762	495	W05_OCR01865	Promoter (<=1kb)	Glysoja.02G004690	11
Chr02	42699918	42700221	304	W05_OCR01866	Distal Intergenic	Glysoja.02G004696	-4250
Chr02	42701035	42701249	215	W05_OCR01867	Distal Intergenic	Glysoja.02G004696	-3222
Chr02	42727383	42728587	1205	W05_OCR01868	Promoter (1-2kb)	Glysoja.02G004697	1118
Chr02	42733750	42734179	430	W05_OCR01869	Distal Intergenic	Glysoja.02G004697	7485
Chr02	42743667	42743957	291	W05_OCR01870	Promoter (<=1kb)	Glysoja.02G004698	38
Chr02	42744333	42744635	303	W05_OCR01871	Promoter (<=1kb)	Glysoja.02G004698	-338
Chr02	42866064	42866518	455	W05_OCR01872	Promoter (<=1kb)	Glysoja.02G004706	179
Chr02	42885764	42886100	337	W05_OCR01873	Promoter (<=1kb)	Glysoja.02G004707	0
Chr02	42888189	42888375	187	W05_OCR01874	Promoter (1-2kb)	Glysoja.02G004708	-1215
Chr02	42968290	42968514	225	W05_OCR01875	Promoter (<=1kb)	Glysoja.02G004713	0
Chr02	42994573	42994912	340	W05_OCR01876	Promoter (<=1kb)	Glysoja.02G004717	0
Chr02	43010940	43011355	416	W05_OCR01877	Distal Intergenic	Glysoja.02G004718	-2332
Chr02	43041720	43041900	181	W05_OCR01878	3' UTR	Glysoja.02G004721	3031
Chr02	43061269	43061537	269	W05_OCR01879	Promoter (<=1kb)	Glysoja.02G004724	-826
Chr02	43062272	43062646	375	W05_OCR01880	Promoter (<=1kb)	Glysoja.02G004724	0
Chr02	43092850	43093542	693	W05_OCR01881	Promoter (<=1kb)	Glysoja.02G004727	71
Chr02	43093680	43094211	532	W05_OCR01882	Promoter (<=1kb)	Glysoja.02G004727	901
Chr02	43108608	43108840	233	W05_OCR01883	Promoter (<=1kb)	Glysoja.02G004731	-109
Chr02	43163479	43164058	580	W05_OCR01884	Promoter (<=1kb)	Glysoja.02G004735	0
Chr02	43167387	43167917	531	W05_OCR01885	3' UTR	Glysoja.02G004735	3839
Chr02	43170050	43170887	838	W05_OCR01886	Downstream (<1kb)	Glysoja.02G004736	3376
Chr02	43171438	43172422	985	W05_OCR01887	Promoter (1-2kb)	Glysoja.02G004736	1841
Chr02	43173936	43174465	530	W05_OCR01888	Promoter (<=1kb)	Glysoja.02G004736	0
Chr02	43259429	43259917	489	W05_OCR01889	Intron (Glysoja.02G004745.1/Glysoja.02G004745, intron 1 of 1)	Glysoja.02G004745	2234
Chr02	43263645	43263880	236	W05_OCR01890	Promoter (<=1kb)	Glysoja.02G004746	-469
Chr02	43287186	43287579	394	W05_OCR01891	Exon (Glysoja.02G004748.1/Glysoja.02G004748, exon 5 of 8)	Glysoja.02G004748	3998
Chr02	43302259	43302497	239	W05_OCR01892	Downstream (1-2kb)	Glysoja.02G004749	3536
Chr02	43315670	43316029	360	W05_OCR01893	Promoter (<=1kb)	Glysoja.02G004750	0
Chr02	43321033	43321264	232	W05_OCR01894	Downstream (1-2kb)	Glysoja.02G004750	-5123
Chr02	43331996	43332341	346	W05_OCR01895	Downstream (<1kb)	Glysoja.02G004752	2139
Chr02	43338848	43339492	645	W05_OCR01896	Promoter (<=1kb)	Glysoja.02G004754	0
Chr02	43352940	43353323	384	W05_OCR01897	Promoter (<=1kb)	Glysoja.02G004756	405
Chr02	43402465	43402779	315	W05_OCR01898	Distal Intergenic	Glysoja.02G004763	-2646
Chr02	43418724	43419368	645	W05_OCR01899	Promoter (<=1kb)	Glysoja.02G004764	0
Chr02	43419578	43419875	298	W05_OCR01900	Promoter (<=1kb)	Glysoja.02G004764	-364
Chr02	43427004	43427980	977	W05_OCR01901	Promoter (<=1kb)	Glysoja.02G004767	0
Chr02	43434478	43435100	623	W05_OCR01902	3' UTR	Glysoja.02G004768	-3369
Chr02	43514938	43515480	543	W05_OCR01903	Promoter (<=1kb)	Glysoja.02G004779	89
Chr02	43542991	43543176	186	W05_OCR01904	Distal Intergenic	Glysoja.02G004782	-2042
Chr02	43545281	43545777	497	W05_OCR01905	Promoter (<=1kb)	Glysoja.02G004782	0
Chr02	43551767	43552209	443	W05_OCR01906	Distal Intergenic	Glysoja.02G004782	6147
Chr02	43558802	43559192	391	W05_OCR01907	Distal Intergenic	Glysoja.02G004783	-4965
Chr02	43596880	43597234	355	W05_OCR01908	Promoter (<=1kb)	Glysoja.02G004786	0
Chr02	43643785	43644126	342	W05_OCR01909	Promoter (<=1kb)	Glysoja.02G004793	0
Chr02	43664108	43664354	247	W05_OCR01910	Promoter (1-2kb)	Glysoja.02G004795	1661
Chr02	43666027	43666372	346	W05_OCR01911	Promoter (<=1kb)	Glysoja.02G004795	-12
Chr02	43688750	43689017	268	W05_OCR01912	Distal Intergenic	Glysoja.02G004796	-19516
Chr02	43708336	43708610	275	W05_OCR01913	Promoter (<=1kb)	Glysoja.02G004796	0
Chr02	43719980	43720390	411	W05_OCR01914	Distal Intergenic	Glysoja.02G004797	-2882
Chr02	43721384	43721648	265	W05_OCR01915	Promoter (1-2kb)	Glysoja.02G004797	-1624
Chr02	43786860	43787227	368	W05_OCR01916	Promoter (<=1kb)	Glysoja.02G004802	-691
Chr02	43801995	43802439	445	W05_OCR01917	Promoter (<=1kb)	Glysoja.02G004804	0
Chr02	43847223	43847466	244	W05_OCR01918	Distal Intergenic	Glysoja.02G004808	-2610
Chr02	43875054	43875596	543	W05_OCR01919	Promoter (<=1kb)	Glysoja.02G004810	769
Chr02	43879525	43879730	206	W05_OCR01920	Distal Intergenic	Glysoja.02G004810	-3160
Chr02	43908929	43909206	278	W05_OCR01921	Promoter (<=1kb)	Glysoja.02G004813	39
Chr02	43910841	43911169	329	W05_OCR01922	Promoter (<=1kb)	Glysoja.02G004813	0
Chr02	43928431	43928676	246	W05_OCR01923	Promoter (<=1kb)	Glysoja.02G004815	-123
Chr02	43946501	43947221	721	W05_OCR01924	Promoter (<=1kb)	Glysoja.02G004816	0
Chr02	43983869	43984167	299	W05_OCR01925	Intron (Glysoja.02G004820.1/Glysoja.02G004820, intron 3 of 3)	Glysoja.02G004820	2766
Chr02	43988295	43988507	213	W05_OCR01926	Promoter (<=1kb)	Glysoja.02G004821	0
Chr02	43995354	43995553	200	W05_OCR01927	Distal Intergenic	Glysoja.02G004822	-4439
Chr02	44007030	44007415	386	W05_OCR01928	Promoter (<=1kb)	Glysoja.02G004823	63
Chr02	44053762	44054475	714	W05_OCR01929	Promoter (<=1kb)	Glysoja.02G004831	0
Chr02	44081196	44082017	822	W05_OCR01930	Promoter (<=1kb)	Glysoja.02G004834	16
Chr02	44146661	44148454	1794	W05_OCR01931	3' UTR	Glysoja.02G004839	2400
Chr02	44150451	44151176	726	W05_OCR01932	Promoter (<=1kb)	Glysoja.02G004839	0
Chr02	44174158	44174410	253	W05_OCR01933	Distal Intergenic	Glysoja.02G004841	-3183
Chr02	44231923	44232292	370	W05_OCR01934	Promoter (1-2kb)	Glysoja.02G004846	-1320
Chr02	44259218	44259545	328	W05_OCR01935	Promoter (<=1kb)	Glysoja.02G004849	83
Chr02	44259710	44260306	597	W05_OCR01936	Promoter (<=1kb)	Glysoja.02G004850	0
Chr02	44374529	44374797	269	W05_OCR01937	Promoter (<=1kb)	Glysoja.02G004860	-31
Chr02	44400678	44401220	543	W05_OCR01938	Promoter (1-2kb)	Glysoja.02G004863	1326
Chr02	44402356	44402792	437	W05_OCR01939	Promoter (<=1kb)	Glysoja.02G004863	0
Chr02	44429239	44429560	322	W05_OCR01940	Intron (Glysoja.02G004864.1/Glysoja.02G004864, intron 2 of 2)	Glysoja.02G004864	2052
Chr02	44430002	44430423	422	W05_OCR01941	Promoter (1-2kb)	Glysoja.02G004864	1189
Chr02	44432292	44432519	228	W05_OCR01942	Promoter (<=1kb)	Glysoja.02G004864	-680
Chr02	44470737	44471074	338	W05_OCR01943	Promoter (<=1kb)	Glysoja.02G004869	92
Chr02	44577746	44578318	573	W05_OCR01944	3' UTR	Glysoja.02G004877	3608
Chr02	44581323	44581895	573	W05_OCR01945	Promoter (<=1kb)	Glysoja.02G004877	31
Chr02	44603364	44604042	679	W05_OCR01946	Promoter (<=1kb)	Glysoja.02G004878	130
Chr02	44634534	44634944	411	W05_OCR01947	Distal Intergenic	Glysoja.02G004880	10203
Chr02	44643465	44644134	670	W05_OCR01948	Promoter (1-2kb)	Glysoja.02G004880	1013
Chr02	44644527	44645212	686	W05_OCR01949	Promoter (<=1kb)	Glysoja.02G004880	0
Chr02	44679995	44680496	502	W05_OCR01950	3' UTR	Glysoja.02G004884	3097
Chr02	44683252	44683660	409	W05_OCR01951	Promoter (<=1kb)	Glysoja.02G004884	0
Chr02	44686464	44686788	325	W05_OCR01952	Distal Intergenic	Glysoja.02G004884	-2871
Chr02	44690668	44691172	505	W05_OCR01953	Distal Intergenic	Glysoja.02G004885	-2906
Chr02	44770168	44770647	480	W05_OCR01954	Promoter (1-2kb)	Glysoja.02G004890	-1856
Chr02	44775266	44775604	339	W05_OCR01955	Promoter (<=1kb)	Glysoja.02G004891	-404
Chr02	44867177	44867438	262	W05_OCR01956	Promoter (1-2kb)	Glysoja.02G004897	-1951
Chr02	44901238	44901599	362	W05_OCR01957	Promoter (<=1kb)	Glysoja.02G004901	0
Chr02	44975169	44976770	1602	W05_OCR01958	Promoter (<=1kb)	Glysoja.02G004910	18
Chr02	44999076	44999769	694	W05_OCR01959	Promoter (<=1kb)	Glysoja.02G004912	0
Chr02	45052919	45053410	492	W05_OCR01960	Promoter (<=1kb)	Glysoja.02G004918	0
Chr02	45055644	45056123	480	W05_OCR01961	Distal Intergenic	Glysoja.02G004918	-2361
Chr02	45100964	45101430	467	W05_OCR01962	Promoter (<=1kb)	Glysoja.02G004925	152
Chr02	45109431	45109609	179	W05_OCR01963	Promoter (<=1kb)	Glysoja.02G004926	-540
Chr02	45110923	45111166	244	W05_OCR01964	Distal Intergenic	Glysoja.02G004926	-2032
Chr02	45111440	45111702	263	W05_OCR01965	Distal Intergenic	Glysoja.02G004926	-2549
Chr02	45134924	45135557	634	W05_OCR01966	Promoter (<=1kb)	Glysoja.02G004928	0
Chr02	45140004	45140541	538	W05_OCR01967	3' UTR	Glysoja.02G004930	-2497
Chr02	45168074	45168427	354	W05_OCR01968	Promoter (<=1kb)	Glysoja.02G004932	0
Chr02	45284278	45284894	617	W05_OCR01969	Promoter (<=1kb)	Glysoja.02G004945	0
Chr02	45288494	45288920	427	W05_OCR01970	Distal Intergenic	Glysoja.02G004945	4214
Chr02	45340593	45341777	1185	W05_OCR01971	Promoter (<=1kb)	Glysoja.02G004953	607
Chr02	45405610	45406297	688	W05_OCR01972	Promoter (<=1kb)	Glysoja.02G004959	145
Chr02	45477128	45477592	465	W05_OCR01973	Promoter (<=1kb)	Glysoja.02G004966	0
Chr02	45491396	45491606	211	W05_OCR01974	Promoter (<=1kb)	Glysoja.02G004967	0
Chr02	45498361	45498579	219	W05_OCR01975	Promoter (<=1kb)	Glysoja.02G004968	0
Chr02	45513804	45514275	472	W05_OCR01976	Promoter (<=1kb)	Glysoja.02G004970	0
Chr02	45526144	45526660	517	W05_OCR01977	Promoter (<=1kb)	Glysoja.02G004971	0
Chr02	45535942	45536409	468	W05_OCR01978	Promoter (<=1kb)	Glysoja.02G004972	0
Chr02	45563204	45563703	500	W05_OCR01979	Promoter (<=1kb)	Glysoja.02G004974	919
Chr02	45564594	45564904	311	W05_OCR01980	Promoter (<=1kb)	Glysoja.02G004974	0
Chr02	45645259	45645451	193	W05_OCR01981	Downstream (<1kb)	Glysoja.02G004985	2406
Chr02	45648191	45648419	229	W05_OCR01982	Promoter (1-2kb)	Glysoja.02G004986	1155
Chr02	45648605	45649756	1152	W05_OCR01983	Promoter (<=1kb)	Glysoja.02G004986	0
Chr02	45675658	45675931	274	W05_OCR01984	Promoter (<=1kb)	Glysoja.02G004989	0
Chr02	45692709	45693116	408	W05_OCR01985	Promoter (<=1kb)	Glysoja.02G004991	-759
Chr02	45693801	45694320	520	W05_OCR01986	Promoter (<=1kb)	Glysoja.02G004991	0
Chr02	45754907	45755604	698	W05_OCR01987	Promoter (1-2kb)	Glysoja.02G005000	1286
Chr02	45807519	45807795	277	W05_OCR01988	Distal Intergenic	Glysoja.02G005004	-9436
Chr02	45825758	45826076	319	W05_OCR01989	Distal Intergenic	Glysoja.02G005005	4775
Chr02	45829422	45830217	796	W05_OCR01990	Promoter (<=1kb)	Glysoja.02G005005	634
Chr02	45875967	45876279	313	W05_OCR01991	Promoter (1-2kb)	Glysoja.02G005010	-1853
Chr02	45877247	45878064	818	W05_OCR01992	Promoter (<=1kb)	Glysoja.02G005011	474
Chr02	45884333	45884761	429	W05_OCR01993	Promoter (<=1kb)	Glysoja.02G005012	0
Chr02	45885023	45885248	226	W05_OCR01994	Promoter (<=1kb)	Glysoja.02G005012	-280
Chr02	45944175	45944594	420	W05_OCR01995	Promoter (1-2kb)	Glysoja.02G005018	-1381
Chr02	45945571	45946653	1083	W05_OCR01996	Promoter (<=1kb)	Glysoja.02G005018	0
Chr02	45946985	45948357	1373	W05_OCR01997	Promoter (1-2kb)	Glysoja.02G005018	1010
Chr02	45973918	45974238	321	W05_OCR01998	3' UTR	Glysoja.02G005022	3814
[truncated: 20,279 more rows]

## Sheet: Table S3
Table S3. The TF motif position weight matrix (PWM) used in this study.
W05 gene ID	W82 gene ID	Motif ID	TF family
Glysoja.18G047184	Glyma.18G010000	TFmatrixID_0318	Trihelix
Glysoja.19G051022	Glyma.19G095300	TFmatrixID_0438	TCP
Glysoja.17G045731	Glyma.17G132400	TFmatrixID_0439	TCP
Glysoja.16G042309	Glyma.16G004300	TFmatrixID_0439	TCP
Glysoja.12G034652	Glyma.12G168300	TFmatrixID_0439	TCP
Glysoja.10G028427	Glyma.10G285900	TFmatrixID_0439	TCP
Glysoja.10G027987	Glyma.10G240200	TFmatrixID_0439	TCP
Glysoja.09G025544	Glyma.09G284500	TFmatrixID_0439	TCP
Glysoja.07G017231	Glyma.07G080300	TFmatrixID_0439	TCP
Glysoja.06G015160	Glyma.06G193000	TFmatrixID_0439	TCP
Glysoja.05G011330	Glyma.05G050400	TFmatrixID_0439	TCP
Glysoja.03G005811	Glyma.03G018800	TFmatrixID_0439	TCP
Glysoja.20G054242	Glyma.20G154400	TFmatrixID_0439	TCP
Glysoja.20G053741	Glyma.20G103400	TFmatrixID_0439	TCP
Glysoja.18G049359	Glyma.18G244600	TFmatrixID_0539	AP2/ERF-AP2
Glysoja.17G045985	Glyma.17G158300	TFmatrixID_0539	AP2/ERF-AP2
Glysoja.17G045063	Glyma.17G062600	TFmatrixID_0539	AP2/ERF-AP2
Glysoja.16G042342	Glyma.16G007400	TFmatrixID_0539	AP2/ERF-AP2
Glysoja.14G038153	Glyma.14G089200	TFmatrixID_0539	AP2/ERF-AP2
Glysoja.13G036234	Glyma.13G096900	TFmatrixID_0539	AP2/ERF-AP2
Glysoja.11G029823	Glyma.11G131900	TFmatrixID_0539	AP2/ERF-AP2
Glysoja.12G033479	Glyma.12G056300	TFmatrixID_0539	AP2/ERF-AP2
Glysoja.10G027334	Glyma.10G171400	TFmatrixID_0539	AP2/ERF-AP2
Glysoja.08G021895	Glyma.08G279000	TFmatrixID_0539	AP2/ERF-AP2
Glysoja.06G013771	Glyma.06G049200	TFmatrixID_0539	AP2/ERF-AP2
Glysoja.04G008792	Glyma.04G047900	TFmatrixID_0539	AP2/ERF-AP2
Glysoja.01G000223	Glyma.01G022500	TFmatrixID_0539	AP2/ERF-AP2
Glysoja.20G054716	Glyma.20G203600	TFmatrixID_0072	AP2/ERF-ERF
Glysoja.20G054639	Glyma.20G195900	TFmatrixID_0106	AP2/ERF-ERF
Glysoja.20G053392	Glyma.20G070000	TFmatrixID_0512	AP2/ERF-ERF
Glysoja.18G049838	Glyma.18G281400	TFmatrixID_0072	AP2/ERF-ERF
Glysoja.18G047963	Glyma.18G091600	TFmatrixID_0072	AP2/ERF-ERF
Glysoja.17G045853	Glyma.17G145300	TFmatrixID_0072	AP2/ERF-ERF
Glysoja.16G043773	Glyma.16G148700	TFmatrixID_0069	AP2/ERF-ERF
Glysoja.16G043923	Glyma.16G164800	TFmatrixID_0072	AP2/ERF-ERF
Glysoja.16G042739	Glyma.16G047600	TFmatrixID_0072	AP2/ERF-ERF
Glysoja.16G043763	Glyma.16G147500	TFmatrixID_0072	AP2/ERF-ERF
Glysoja.16G042728	Glyma.16G046300	TFmatrixID_0122	AP2/ERF-ERF
Glysoja.15G041069	Glyma.15G159200	TFmatrixID_0113	AP2/ERF-ERF
Glysoja.15G040294	Glyma.15G079200	TFmatrixID_0512	AP2/ERF-ERF
Glysoja.15G040274	Glyma.15G077000	TFmatrixID_0106	AP2/ERF-ERF
Glysoja.15G040275	Glyma.15G077100	TFmatrixID_0072	AP2/ERF-ERF
Glysoja.14G037440	Glyma.14G020100	TFmatrixID_0103	AP2/ERF-ERF
Glysoja.14G037736	Glyma.14G050100	TFmatrixID_0069	AP2/ERF-ERF
Glysoja.11G031970	Glyma.13G274100	TFmatrixID_0072	AP2/ERF-ERF
Glysoja.11G031609	Glyma.13G236600	TFmatrixID_0106	AP2/ERF-ERF
Glysoja.11G031608	Glyma.13G236500	TFmatrixID_0072	AP2/ERF-ERF
Glysoja.11G031582	Glyma.13G233800	TFmatrixID_0072	AP2/ERF-ERF
Glysoja.13G036486	Glyma.13G122500	TFmatrixID_0113	AP2/ERF-ERF
Glysoja.12G035219	Glyma.12G226600	TFmatrixID_0072	AP2/ERF-ERF
Glysoja.11G028893	Glyma.11G036400	TFmatrixID_0072	AP2/ERF-ERF
Glysoja.10G027825	Glyma.10G223200	TFmatrixID_0487	AP2/ERF-ERF
Glysoja.10G027480	Glyma.10G186900	TFmatrixID_0072	AP2/ERF-ERF
Glysoja.10G026800	Glyma.10G118900	TFmatrixID_0512	AP2/ERF-ERF
Glysoja.10G025917	Glyma.10G036200	TFmatrixID_0113	AP2/ERF-ERF
Glysoja.09G023260	Glyma.09G053000	TFmatrixID_0113	AP2/ERF-ERF
Glysoja.09G023259	Glyma.09G052900	TFmatrixID_0113	AP2/ERF-ERF
Glysoja.08G021924	Glyma.08G281900	TFmatrixID_0122	AP2/ERF-ERF
Glysoja.07G018939	Glyma.07G250100	TFmatrixID_0075	AP2/ERF-ERF
Glysoja.06G016122	Glyma.06G290000	TFmatrixID_0072	AP2/ERF-ERF
Glysoja.06G015572	Glyma.06G236400	TFmatrixID_0072	AP2/ERF-ERF
Glysoja.06G014884	Glyma.06G163700	TFmatrixID_0072	AP2/ERF-ERF
Glysoja.05G011456	Glyma.05G063500	TFmatrixID_0072	AP2/ERF-ERF
Glysoja.04G010450	Glyma.04G217400	TFmatrixID_0072	AP2/ERF-ERF
Glysoja.03G008234	Glyma.03G255500	TFmatrixID_0107	AP2/ERF-ERF
Glysoja.03G006650	Glyma.03G094700	TFmatrixID_0113	AP2/ERF-ERF
Glysoja.02G005451	Glyma.02G294100	TFmatrixID_0072	AP2/ERF-ERF
Glysoja.02G005192	Glyma.02G267400	TFmatrixID_0069	AP2/ERF-ERF
Glysoja.02G003179	Glyma.02G067600	TFmatrixID_0122	AP2/ERF-ERF
Glysoja.02G003165	Glyma.02G066200	TFmatrixID_0072	AP2/ERF-ERF
Glysoja.02G002909	Glyma.02G039300	TFmatrixID_0122	AP2/ERF-ERF
Glysoja.10G025637	Glyma.10G007100	TFmatrixID_0512	AP2/ERF-ERF
Glysoja.13G036491	Glyma.13G123000	TFmatrixID_0072	AP2/ERF-ERF
Glysoja.10G025921	Glyma.10G036600	TFmatrixID_0072	AP2/ERF-ERF
Glysoja.05G012710	Glyma.05G186700	TFmatrixID_0072	AP2/ERF-ERF
Glysoja.03G007340	Glyma.03G162600	TFmatrixID_0072	AP2/ERF-ERF
Glysoja.19G052678	Glyma.19G262700	TFmatrixID_0072	AP2/ERF-ERF
Glysoja.19G052192	Glyma.19G213100	TFmatrixID_0072	AP2/ERF-ERF
Glysoja.15G041006	Glyma.15G152000	TFmatrixID_0072	AP2/ERF-ERF
Glysoja.10G025726	Glyma.10G016500	TFmatrixID_0072	AP2/ERF-ERF
Glysoja.08G020571	Glyma.08G145300	TFmatrixID_0072	AP2/ERF-ERF
Glysoja.03G008313	Glyma.03G263700	TFmatrixID_0072	AP2/ERF-ERF
Glysoja.02G002689	Glyma.02G016100	TFmatrixID_0072	AP2/ERF-ERF
Glysoja.10G027548	Glyma.10G194200	TFmatrixID_0106	AP2/ERF-ERF
Glysoja.20G054715	Glyma.20G203500	TFmatrixID_0113	AP2/ERF-ERF
Glysoja.19G051699	Glyma.19G163900	TFmatrixID_0512	AP2/ERF-ERF
Glysoja.19G051697	Glyma.19G163700	TFmatrixID_0113	AP2/ERF-ERF
Glysoja.18G049293	Glyma.18G252300	TFmatrixID_0512	AP2/ERF-ERF
Glysoja.17G045854	Glyma.17G145400	TFmatrixID_0512	AP2/ERF-ERF
Glysoja.11G031583	Glyma.13G233900	TFmatrixID_0512	AP2/ERF-ERF
Glysoja.13G036492	Glyma.13G123100	TFmatrixID_0512	AP2/ERF-ERF
Glysoja.13G036489	Glyma.13G122800	TFmatrixID_0512	AP2/ERF-ERF
Glysoja.11G028894	Glyma.11G036500	TFmatrixID_0512	AP2/ERF-ERF
Glysoja.10G027481	Glyma.10G187000	TFmatrixID_0113	AP2/ERF-ERF
Glysoja.10G027479	Glyma.10G186800	TFmatrixID_0512	AP2/ERF-ERF
Glysoja.10G025922	Glyma.10G036700	TFmatrixID_0512	AP2/ERF-ERF
Glysoja.10G025918	Glyma.10G036300	TFmatrixID_0512	AP2/ERF-ERF
Glysoja.10G025636	Glyma.10G007000	TFmatrixID_0512	AP2/ERF-ERF
Glysoja.09G025147	Glyma.09G242600	TFmatrixID_0512	AP2/ERF-ERF
Glysoja.05G011458	Glyma.05G063600	TFmatrixID_0512	AP2/ERF-ERF
Glysoja.03G007341	Glyma.03G162700	TFmatrixID_0512	AP2/ERF-ERF
Glysoja.03G006839	Glyma.03G111700	TFmatrixID_0512	AP2/ERF-ERF
Glysoja.02G002593	Glyma.02G006300	TFmatrixID_0113	AP2/ERF-ERF
Glysoja.02G002592	Glyma.02G006200	TFmatrixID_0512	AP2/ERF-ERF
Glysoja.01G002155	Glyma.01G206600	TFmatrixID_0512	AP2/ERF-ERF
Glysoja.17G047008	Glyma.17G254600	TFmatrixID_0066	AP2/ERF-ERF
Glysoja.14G039003	Glyma.14G171500	TFmatrixID_0107	AP2/ERF-ERF
Glysoja.14G037936	Glyma.14G070000	TFmatrixID_0066	AP2/ERF-ERF
Glysoja.13G036488	Glyma.13G122700	TFmatrixID_0512	AP2/ERF-ERF
Glysoja.13G036142	Glyma.13G088100	TFmatrixID_0107	AP2/ERF-ERF
Glysoja.11G028728	Glyma.11G019000	TFmatrixID_0113	AP2/ERF-ERF
Glysoja.09G023148	Glyma.09G041500	TFmatrixID_0072	AP2/ERF-ERF
Glysoja.06G016234	Glyma.06G301300	TFmatrixID_0066	AP2/ERF-ERF
Glysoja.06G014319	Glyma.06G105000	TFmatrixID_0066	AP2/ERF-ERF
Glysoja.04G009333	Glyma.04G103900	TFmatrixID_0066	AP2/ERF-ERF
Glysoja.03G007339	Glyma.03G162500	TFmatrixID_0512	AP2/ERF-ERF
Glysoja.02G005131	Glyma.02G261700	TFmatrixID_0066	AP2/ERF-ERF
Glysoja.01G002319	Glyma.01G224100	TFmatrixID_0113	AP2/ERF-ERF
Glysoja.20G054250	Glyma.20G155200	TFmatrixID_0070	AP2/ERF-ERF
Glysoja.19G052617	Glyma.19G256800	TFmatrixID_0118	AP2/ERF-ERF
Glysoja.19G051975	Glyma.19G192400	TFmatrixID_0088	AP2/ERF-ERF
Glysoja.17G046376	Glyma.17G194100	TFmatrixID_0119	AP2/ERF-ERF
Glysoja.17G045842	Glyma.17G143900	TFmatrixID_0121	AP2/ERF-ERF
Glysoja.17G045725	Glyma.17G131800	TFmatrixID_0070	AP2/ERF-ERF
Glysoja.16G044237	Glyma.16G199000	TFmatrixID_0109	AP2/ERF-ERF
Glysoja.16G042505	Glyma.16G023800	TFmatrixID_0118	AP2/ERF-ERF
Glysoja.15G039780	Glyma.15G025100	TFmatrixID_0088	AP2/ERF-ERF
Glysoja.15G039716	Glyma.15G018400	TFmatrixID_0088	AP2/ERF-ERF
Glysoja.14G038647	Glyma.14G146100	TFmatrixID_0119	AP2/ERF-ERF
Glysoja.11G032759	Glyma.13G355700	TFmatrixID_0088	AP2/ERF-ERF
Glysoja.13G036775	Glyma.13G151900	TFmatrixID_0086	AP2/ERF-ERF
Glysoja.12G034793	Glyma.12G182400	TFmatrixID_0109	AP2/ERF-ERF
Glysoja.12G033757	Glyma.12G086200	TFmatrixID_0070	AP2/ERF-ERF
Glysoja.11G028884	Glyma.11G035100	TFmatrixID_0121	AP2/ERF-ERF
Glysoja.10G027978	Glyma.10G239300	TFmatrixID_0487	AP2/ERF-ERF
Glysoja.10G026225	Glyma.10G066900	TFmatrixID_0086	AP2/ERF-ERF
Glysoja.09G024678	Glyma.09G194800	TFmatrixID_0119	AP2/ERF-ERF
Glysoja.09G024224	Glyma.09G147200	TFmatrixID_0109	AP2/ERF-ERF
Glysoja.08G021113	Glyma.08G202300	TFmatrixID_0088	AP2/ERF-ERF
Glysoja.08G019516	Glyma.08G035000	TFmatrixID_0088	AP2/ERF-ERF
Glysoja.07G017525	Glyma.07G110000	TFmatrixID_0121	AP2/ERF-ERF
Glysoja.07G016992	Glyma.07G055000	TFmatrixID_0118	AP2/ERF-ERF
Glysoja.06G014131	Glyma.06G085700	TFmatrixID_0121	AP2/ERF-ERF
Glysoja.05G011324	Glyma.05G049800	TFmatrixID_0080	AP2/ERF-ERF
Glysoja.05G011443	Glyma.05G062100	TFmatrixID_0121	AP2/ERF-ERF
Glysoja.03G008261	Glyma.03G258200	TFmatrixID_0118	AP2/ERF-ERF
Glysoja.03G007623	Glyma.03G191800	TFmatrixID_0088	AP2/ERF-ERF
Glysoja.03G006897	Glyma.03G116700	TFmatrixID_0121	AP2/ERF-ERF
Glysoja.01G002243	Glyma.01G216200	TFmatrixID_0080	AP2/ERF-ERF
Glysoja.01G001577	Glyma.01G147600	TFmatrixID_0119	AP2/ERF-ERF
Glysoja.01G000754	Glyma.01G074200	TFmatrixID_0121	AP2/ERF-ERF
Glysoja.20G054249	Glyma.20G155100	TFmatrixID_0109	AP2/ERF-ERF
Glysoja.10G027979	Glyma.10G239400	TFmatrixID_0109	AP2/ERF-ERF
Glysoja.12G034791	Glyma.12G182200	TFmatrixID_0086	AP2/ERF-ERF
Glysoja.01G002242	Glyma.01G216000	TFmatrixID_0086	AP2/ERF-ERF
Glysoja.17G046867	Glyma.17G240100	TFmatrixID_0121	AP2/ERF-ERF
Glysoja.14G038078	Glyma.14G084700	TFmatrixID_0121	AP2/ERF-ERF
Glysoja.13G036386	Glyma.13G112400	TFmatrixID_0064	AP2/ERF-ERF
Glysoja.01G001982	Glyma.01G188600	TFmatrixID_0121	AP2/ERF-ERF
Glysoja.11G029062	Glyma.11G053600	TFmatrixID_0121	AP2/ERF-ERF
Glysoja.14G038657	Glyma.14G147500	TFmatrixID_0119	AP2/ERF-ERF
Glysoja.17G046099	Glyma.17G169800	TFmatrixID_0121	AP2/ERF-ERF
Glysoja.17G044910	Glyma.17G047300	TFmatrixID_0064	AP2/ERF-ERF
Glysoja.01G002387	Glyma.01G231000	TFmatrixID_0119	AP2/ERF-ERF
Glysoja.20G053393	Glyma.20G070100	TFmatrixID_0512	AP2/ERF-ERF
Glysoja.13G036490	Glyma.13G122900	TFmatrixID_0512	AP2/ERF-ERF
Glysoja.13G036487	Glyma.13G122600	TFmatrixID_0512	AP2/ERF-ERF
Glysoja.10G026802	Glyma.10G119100	TFmatrixID_0512	AP2/ERF-ERF
Glysoja.19G052582	Glyma.19G253100	TFmatrixID_0107	AP2/ERF-ERF
Glysoja.14G037812	Glyma.14G057900	TFmatrixID_0487	AP2/ERF-ERF
Glysoja.13G035677	Glyma.13G040400	TFmatrixID_0113	AP2/ERF-ERF
Glysoja.06G014512	Glyma.06G125100	TFmatrixID_0113	AP2/ERF-ERF
Glysoja.04G010654	Glyma.04G238700	TFmatrixID_0113	AP2/ERF-ERF
Glysoja.02G005162	Glyma.02G264700	TFmatrixID_0487	AP2/ERF-ERF
Glysoja.02G003810	Glyma.02G132500	TFmatrixID_0113	AP2/ERF-ERF
Glysoja.07G017563	Glyma.07G113800	TFmatrixID_0512	AP2/ERF-ERF
Glysoja.18G047262	Glyma.18G018200	TFmatrixID_0066	AP2/ERF-ERF
Glysoja.14G038859	Glyma.14G123900	TFmatrixID_0113	AP2/ERF-ERF
Glysoja.08G020503	Glyma.08G137600	TFmatrixID_0066	AP2/ERF-ERF
Glysoja.03G006856	Glyma.03G112800	TFmatrixID_0512	AP2/ERF-ERF
Glysoja.03G006852	Glyma.03G112400	TFmatrixID_0512	AP2/ERF-ERF
Glysoja.07G017566	Glyma.07G114000	TFmatrixID_0512	AP2/ERF-ERF
Glysoja.07G017569	Glyma.07G114300	TFmatrixID_0512	AP2/ERF-ERF
Glysoja.03G006855	Glyma.03G112700	TFmatrixID_0512	AP2/ERF-ERF
Glysoja.08G019381	Glyma.08G020900	TFmatrixID_0113	AP2/ERF-ERF
Glysoja.02G004880	Glyma.02G236800	TFmatrixID_0113	AP2/ERF-ERF
Glysoja.05G012971	Glyma.05G214400	TFmatrixID_0113	AP2/ERF-ERF
Glysoja.19G051483	Glyma.19G142000	TFmatrixID_0487	AP2/ERF-ERF
Glysoja.12G034993	Glyma.12G203100	TFmatrixID_0487	AP2/ERF-ERF
Glysoja.12G033990	Glyma.12G110400	TFmatrixID_0487	AP2/ERF-ERF
Glysoja.11G028719	Glyma.11G018100	TFmatrixID_0067	AP2/ERF-ERF
Glysoja.10G027540	Glyma.10G193400	TFmatrixID_0067	AP2/ERF-ERF
Glysoja.10G026565	Glyma.10G099800	TFmatrixID_0487	AP2/ERF-ERF
Glysoja.06G016175	Glyma.06G295300	TFmatrixID_0487	AP2/ERF-ERF
Glysoja.03G007113	Glyma.03G138900	TFmatrixID_0487	AP2/ERF-ERF
Glysoja.02G004315	Glyma.02G181600	TFmatrixID_0487	AP2/ERF-ERF
Glysoja.01G002328	Glyma.01G225000	TFmatrixID_0067	AP2/ERF-ERF
Glysoja.20G054827	Glyma.20G215700	TFmatrixID_0107	AP2/ERF-ERF
Glysoja.14G039357	Glyma.14G205600	TFmatrixID_0113	AP2/ERF-ERF
Glysoja.10G026775	Glyma.10G116600	TFmatrixID_0498	AP2/ERF-ERF
Glysoja.02G003370	Glyma.02G087400	TFmatrixID_0498	AP2/ERF-ERF
Glysoja.11G032257	Glyma.13G304300	TFmatrixID_0066	AP2/ERF-ERF
Glysoja.12G034937	Glyma.12G197700	TFmatrixID_0066	AP2/ERF-ERF
Glysoja.06G013574	Glyma.06G028300	TFmatrixID_0066	AP2/ERF-ERF
Glysoja.04G008599	Glyma.04G028100	TFmatrixID_0066	AP2/ERF-ERF
Glysoja.15G039578	Glyma.15G004200	TFmatrixID_0055	AP2/ERF-ERF
Glysoja.11G032897	Glyma.13G369400	TFmatrixID_0055	AP2/ERF-ERF
Glysoja.15G041278	Glyma.15G180000	TFmatrixID_0064	AP2/ERF-ERF
Glysoja.09G023444	Glyma.09G072000	TFmatrixID_0064	AP2/ERF-ERF
Glysoja.17G046545	Glyma.17G210500	TFmatrixID_0055	AP2/ERF-ERF
Glysoja.17G045565	Glyma.17G114500	TFmatrixID_0055	AP2/ERF-ERF
Glysoja.15G039621	Glyma.15G008600	TFmatrixID_0055	AP2/ERF-ERF
Glysoja.14G038388	Glyma.14G111600	TFmatrixID_0055	AP2/ERF-ERF
Glysoja.11G030934	Glyma.13G166700	TFmatrixID_0055	AP2/ERF-ERF
Glysoja.08G021200	Glyma.08G211600	TFmatrixID_0055	AP2/ERF-ERF
Glysoja.08G021249	Glyma.08G216600	TFmatrixID_0055	AP2/ERF-ERF
Glysoja.07G016754	Glyma.07G031200	TFmatrixID_0055	AP2/ERF-ERF
Glysoja.06G013919	Glyma.06G064000	TFmatrixID_0055	AP2/ERF-ERF
Glysoja.04G009757	Glyma.04G147500	TFmatrixID_0055	AP2/ERF-ERF
Glysoja.04G008983	Glyma.04G067200	TFmatrixID_0055	AP2/ERF-ERF
Glysoja.04G008940	Glyma.04G062900	TFmatrixID_0055	AP2/ERF-ERF
Glysoja.20G054545	Glyma.20G186200	TFmatrixID_0561	AP2/ERF-RAV
Glysoja.10G027643	Glyma.10G204400	TFmatrixID_0561	AP2/ERF-RAV
Glysoja.01G000903	Glyma.01G087500	TFmatrixID_0561	AP2/ERF-RAV
Glysoja.02G003488	Glyma.02G099500	TFmatrixID_0561	AP2/ERF-RAV
Glysoja.17G047026	Glyma.17G256500	TFmatrixID_0156	B3-ARF
Glysoja.18G047551	Glyma.18G046800	TFmatrixID_0156	B3-ARF
Glysoja.17G044908	Glyma.17G047100	TFmatrixID_0156	B3-ARF
Glysoja.14G039471	Glyma.14G217700	TFmatrixID_0156	B3-ARF
Glysoja.14G039386	Glyma.14G208500	TFmatrixID_0156	B3-ARF
Glysoja.11G031459	Glyma.13G221400	TFmatrixID_0156	B3-ARF
Glysoja.12G033618	Glyma.12G071000	TFmatrixID_0156	B3-ARF
Glysoja.13G036388	Glyma.13G112600	TFmatrixID_0156	B3-ARF
Glysoja.08G020130	Glyma.08G100100	TFmatrixID_0156	B3-ARF
Glysoja.09G023447	Glyma.09G072200	TFmatrixID_0156	B3-ARF
Glysoja.07G017733	Glyma.07G130400	TFmatrixID_0156	B3-ARF
Glysoja.05G013039	Glyma.05G221300	TFmatrixID_0156	B3-ARF
Glysoja.02G005333	Glyma.02G281700	TFmatrixID_0156	B3-ARF
Glysoja.02G004912	Glyma.02G239600	TFmatrixID_0156	B3-ARF
Glysoja.18G048824	Glyma.18G176100	TFmatrixID_0509	B3
Glysoja.08G022655	Glyma.08G357600	TFmatrixID_0509	B3
Glysoja.16G042771	Glyma.16G050300	TFmatrixID_0510	B3
Glysoja.18G048630	Glyma.18G156900	TFmatrixID_0177	bHLH
Glysoja.19G051501	Glyma.19G143900	TFmatrixID_0179	bHLH
Glysoja.17G046683	Glyma.17G223100	TFmatrixID_0179	bHLH
Glysoja.17G045374	Glyma.17G095000	TFmatrixID_0179	bHLH
Glysoja.17G045184	Glyma.17G075200	TFmatrixID_0176	bHLH
Glysoja.16G043123	Glyma.16G087300	TFmatrixID_0177	bHLH
Glysoja.14G038156	Glyma.14G089600	TFmatrixID_0177	bHLH
Glysoja.12G033345	Glyma.12G042800	TFmatrixID_0497	bHLH
Glysoja.11G029678	Glyma.11G117100	TFmatrixID_0177	bHLH
Glysoja.10G026501	Glyma.10G093600	TFmatrixID_0179	bHLH
Glysoja.09G024567	Glyma.09G183500	TFmatrixID_0179	bHLH
Glysoja.09G023704	Glyma.09G098300	TFmatrixID_0176	bHLH
Glysoja.08G022550	Glyma.08G346300	TFmatrixID_0177	bHLH
Glysoja.06G015117	Glyma.06G188100	TFmatrixID_0177	bHLH
Glysoja.06G013420	Glyma.06G012200	TFmatrixID_0177	bHLH
Glysoja.06G014904	Glyma.06G165700	TFmatrixID_0177	bHLH
Glysoja.05G013167	Glyma.05G234500	TFmatrixID_0179	bHLH
Glysoja.05G012855	Glyma.05G201700	TFmatrixID_0179	bHLH
Glysoja.05G011150	Glyma.05G031800	TFmatrixID_0177	bHLH
Glysoja.04G010064	Glyma.04G176900	TFmatrixID_0177	bHLH
Glysoja.04G010291	Glyma.04G199900	TFmatrixID_0177	bHLH
Glysoja.04G008447	Glyma.04G012500	TFmatrixID_0177	bHLH
Glysoja.03G007134	Glyma.03G141200	TFmatrixID_0179	bHLH
Glysoja.03G006564	Glyma.03G086800	TFmatrixID_0177	bHLH
Glysoja.19G052616	Glyma.19G256700	TFmatrixID_0514	bHLH
Glysoja.17G045961	Glyma.17G155900	TFmatrixID_0514	bHLH
Glysoja.16G042506	Glyma.16G023900	TFmatrixID_0514	bHLH
Glysoja.16G042472	Glyma.16G020500	TFmatrixID_0514	bHLH
Glysoja.11G028967	Glyma.11G043700	TFmatrixID_0511	bHLH
Glysoja.10G025898	Glyma.10G034300	TFmatrixID_0514	bHLH
Glysoja.09G024775	Glyma.09G204500	TFmatrixID_0514	bHLH
Glysoja.08G021813	Glyma.08G271900	TFmatrixID_0514	bHLH
Glysoja.07G018292	Glyma.07G185300	TFmatrixID_0511	bHLH
Glysoja.07G016994	Glyma.07G055200	TFmatrixID_0514	bHLH
Glysoja.07G016961	Glyma.07G051500	TFmatrixID_0514	bHLH
Glysoja.05G012847	Glyma.05G200900	TFmatrixID_0514	bHLH
Glysoja.05G011970	Glyma.05G110900	TFmatrixID_0514	bHLH
Glysoja.03G007249	Glyma.03G152800	TFmatrixID_0514	bHLH
Glysoja.02G003956	Glyma.02G147800	TFmatrixID_0514	bHLH
Glysoja.01G001005	Glyma.01G096600	TFmatrixID_0514	bHLH
Glysoja.16G042762	Glyma.16G049400	TFmatrixID_0158	bHLH
Glysoja.15G041139	Glyma.15G166800	TFmatrixID_0158	bHLH
Glysoja.09G023325	Glyma.09G060200	TFmatrixID_0158	bHLH
Glysoja.06G014896	Glyma.06G165000	TFmatrixID_0158	bHLH
Glysoja.04G010297	Glyma.04G200500	TFmatrixID_0158	bHLH
Glysoja.17G045253	Glyma.17G082100	TFmatrixID_0178	bHLH
Glysoja.08G021587	Glyma.08G252800	TFmatrixID_0178	bHLH
Glysoja.05G011014	Glyma.05G017800	TFmatrixID_0178	bHLH
Glysoja.02G003714	Glyma.02G123400	TFmatrixID_0178	bHLH
Glysoja.20G054914	Glyma.20G224700	TFmatrixID_0177	bHLH
Glysoja.19G051669	Glyma.19G160900	TFmatrixID_0176	bHLH
Glysoja.18G048203	Glyma.18G115700	TFmatrixID_0559	bHLH
Glysoja.14G037566	Glyma.14G032200	TFmatrixID_0559	bHLH
Glysoja.11G029072	Glyma.11G054600	TFmatrixID_0559	bHLH
Glysoja.10G027254	Glyma.10G162300	TFmatrixID_0177	bHLH
Glysoja.10G026496	Glyma.10G093100	TFmatrixID_0176	bHLH
Glysoja.10G025987	Glyma.10G042800	TFmatrixID_0559	bHLH
Glysoja.10G025875	Glyma.10G031600	TFmatrixID_0176	bHLH
Glysoja.08G022144	Glyma.08G303900	TFmatrixID_0559	bHLH
Glysoja.08G021464	Glyma.08G239500	TFmatrixID_0176	bHLH
Glysoja.03G007304	Glyma.03G158500	TFmatrixID_0176	bHLH
Glysoja.03G005967	Glyma.03G034000	TFmatrixID_0559	bHLH
Glysoja.01G000787	Glyma.01G076900	TFmatrixID_0559	bHLH
Glysoja.01G001963	Glyma.01G186700	TFmatrixID_0177	bHLH
Glysoja.04G008710	Glyma.04G039500	TFmatrixID_0177	bHLH
Glysoja.05G011793	Glyma.05G094900	TFmatrixID_0177	bHLH
Glysoja.06G013694	Glyma.06G040800	TFmatrixID_0177	bHLH
Glysoja.11G029079	Glyma.11G055300	TFmatrixID_0177	bHLH
Glysoja.13G036868	Glyma.11G217700	TFmatrixID_0177	bHLH
Glysoja.17G046140	Glyma.17G173100	TFmatrixID_0177	bHLH
Glysoja.18G047476	Glyma.18G039200	TFmatrixID_0177	bHLH
Glysoja.19G052280	Glyma.19G222000	TFmatrixID_0559	bHLH
Glysoja.20G055134	Glyma.20G248100	TFmatrixID_0176	bHLH
Glysoja.19G051504	Glyma.19G144200	TFmatrixID_0176	bHLH
Glysoja.15G042222	Glyma.15G271900	TFmatrixID_0176	bHLH
Glysoja.11G032623	Glyma.13G341700	TFmatrixID_0176	bHLH
Glysoja.12G035346	Glyma.12G238700	TFmatrixID_0176	bHLH
Glysoja.11G029815	Glyma.11G131200	TFmatrixID_0176	bHLH
Glysoja.08G020641	Glyma.08G152500	TFmatrixID_0176	bHLH
Glysoja.02G004256	Glyma.02G175700	TFmatrixID_0176	bHLH
Glysoja.20G053603	Glyma.20G088600	TFmatrixID_0167	bHLH
Glysoja.11G032268	Glyma.13G305500	TFmatrixID_0175	bHLH
Glysoja.11G032087	Glyma.13G286700	TFmatrixID_0175	bHLH
Glysoja.12G035103	Glyma.12G214900	TFmatrixID_0175	bHLH
Glysoja.12G034286	Glyma.12G136300	TFmatrixID_0175	bHLH
Glysoja.10G025639	Glyma.10G007300	TFmatrixID_0167	bHLH
Glysoja.06G015907	Glyma.06G266800	TFmatrixID_0175	bHLH
Glysoja.15G040139	Glyma.15G063000	TFmatrixID_0175	bHLH
Glysoja.16G043218	Glyma.16G095200	TFmatrixID_0489	bZIP
Glysoja.16G042556	Glyma.16G029000	TFmatrixID_0489	bZIP
Glysoja.09G024815	Glyma.09G208500	TFmatrixID_0194	bZIP
Glysoja.08G021731	Glyma.08G265600	TFmatrixID_0489	bZIP
Glysoja.01G000135	Glyma.01G013600	TFmatrixID_0489	bZIP
Glysoja.20G055117	Glyma.20G246400	TFmatrixID_0533	bZIP
Glysoja.11G031191	Glyma.13G193700	TFmatrixID_0533	bZIP
Glysoja.10G028341	Glyma.10G276100	TFmatrixID_0533	bZIP
Glysoja.06G014343	Glyma.06G107300	TFmatrixID_0533	bZIP
Glysoja.03G007004	Glyma.03G127600	TFmatrixID_0533	bZIP
Glysoja.19G051996	Glyma.19G194500	TFmatrixID_0515	bZIP
Glysoja.19G051294	Glyma.19G122800	TFmatrixID_0193	bZIP
Glysoja.11G032370	Glyma.13G317000	TFmatrixID_0193	bZIP
Glysoja.10G026273	Glyma.10G071700	TFmatrixID_0193	bZIP
Glysoja.04G009507	Glyma.04G124200	TFmatrixID_0182	bZIP
Glysoja.04G008708	Glyma.04G039300	TFmatrixID_0515	bZIP
Glysoja.02G003802	Glyma.02G131700	TFmatrixID_0515	bZIP
Glysoja.20G054912	Glyma.20G224500	TFmatrixID_0555	bZIP
Glysoja.19G052501	Glyma.19G244800	TFmatrixID_0555	bZIP
Glysoja.10G027252	Glyma.10G162100	TFmatrixID_0555	bZIP
Glysoja.06G014071	Glyma.06G079800	TFmatrixID_0203	bZIP
Glysoja.04G009093	Glyma.04G078300	TFmatrixID_0203	bZIP
Glysoja.03G008153	Glyma.03G247100	TFmatrixID_0555	bZIP
Glysoja.17G047020	Glyma.17G255800	TFmatrixID_0188	bZIP
Glysoja.14G039343	Glyma.14G204100	TFmatrixID_0188	bZIP
Glysoja.14G039467	Glyma.14G217200	TFmatrixID_0188	bZIP
Glysoja.11G032654	Glyma.13G345200	TFmatrixID_0188	bZIP
Glysoja.12G033431	Glyma.12G051200	TFmatrixID_0188	bZIP
Glysoja.12G033287	Glyma.12G036400	TFmatrixID_0186	bZIP
Glysoja.04G010496	Glyma.04G222200	TFmatrixID_0188	bZIP
Glysoja.10G027831	Glyma.10G223800	TFmatrixID_0202	bZIP
Glysoja.08G019914	Glyma.08G077400	TFmatrixID_0202	bZIP
Glysoja.08G022131	Glyma.08G302500	TFmatrixID_0496	bZIP
Glysoja.16G043963	Glyma.16G168400	TFmatrixID_0186	bZIP
Glysoja.15G040779	Glyma.15G129700	TFmatrixID_0542	HB-HD-ZIP
Glysoja.12G033664	Glyma.12G075800	TFmatrixID_0542	HB-HD-ZIP
Glysoja.11G030284	Glyma.11G145800	TFmatrixID_0542	HB-HD-ZIP
Glysoja.08G021110	Glyma.08G202000	TFmatrixID_0542	HB-HD-ZIP
Glysoja.07G016612	Glyma.07G016500	TFmatrixID_0542	HB-HD-ZIP
Glysoja.06G014140	Glyma.06G086600	TFmatrixID_0542	HB-HD-ZIP
Glysoja.05G012520	Glyma.05G166400	TFmatrixID_0542	HB-HD-ZIP
Glysoja.17G046828	Glyma.17G236200	TFmatrixID_0211	C2H2
Glysoja.14G038116	Glyma.14G088300	TFmatrixID_0211	C2H2
Glysoja.06G013739	Glyma.06G045400	TFmatrixID_0211	C2H2
Glysoja.04G008759	Glyma.04G044900	TFmatrixID_0211	C2H2
Glysoja.02G005614	Glyma.02G311100	TFmatrixID_0215	C2H2
Glysoja.03G005960	Glyma.03G033600	TFmatrixID_0219	C2H2
Glysoja.20G053703	Glyma.20G099100	TFmatrixID_0216	C2H2
Glysoja.19G051799	Glyma.19G174000	TFmatrixID_0216	C2H2
Glysoja.18G049894	Glyma.18G287200	TFmatrixID_0216	C2H2
Glysoja.15G039929	Glyma.15G040700	TFmatrixID_0216	C2H2
Glysoja.11G032543	Glyma.13G333400	TFmatrixID_0216	C2H2
Glysoja.13G036595	Glyma.13G133100	TFmatrixID_0216	C2H2
Glysoja.13G036593	Glyma.13G132800	TFmatrixID_0216	C2H2
Glysoja.10G028463	Glyma.10G290200	TFmatrixID_0216	C2H2
Glysoja.10G026012	Glyma.10G045300	TFmatrixID_0216	C2H2
Glysoja.03G007444	Glyma.03G173300	TFmatrixID_0216	C2H2
Glysoja.03G007443	Glyma.03G173200	TFmatrixID_0216	C2H2
Glysoja.03G007442	Glyma.03G173100	TFmatrixID_0216	C2H2
Glysoja.02G003441	Glyma.02G094500	TFmatrixID_0216	C2H2
Glysoja.20G052747	Glyma.20G005800	TFmatrixID_0485	C2H2
Glysoja.19G052150	Glyma.19G208900	TFmatrixID_0485	C2H2
Glysoja.19G051656	Glyma.19G159600	TFmatrixID_0485	C2H2
Glysoja.15G039774	Glyma.15G024500	TFmatrixID_0485	C2H2
Glysoja.14G038219	Glyma.14G095900	TFmatrixID_0485	C2H2
Glysoja.10G027663	Glyma.10G206600	TFmatrixID_0485	C2H2
Glysoja.10G028376	Glyma.10G280000	TFmatrixID_0485	C2H2
Glysoja.10G026070	Glyma.10G051500	TFmatrixID_0485	C2H2
Glysoja.07G017992	Glyma.07G158200	TFmatrixID_0485	C2H2
Glysoja.06G013625	Glyma.06G033300	TFmatrixID_0485	C2H2
Glysoja.04G008648	Glyma.04G033300	TFmatrixID_0485	C2H2
Glysoja.03G007507	Glyma.03G179700	TFmatrixID_0485	C2H2
Glysoja.02G003924	Glyma.02G144400	TFmatrixID_0485	C2H2
Glysoja.12G035256	Glyma.12G230200	TFmatrixID_0217	C2H2
Glysoja.15G040056	Glyma.15G053600	TFmatrixID_0221	CAMTA
Glysoja.09G024646	Glyma.09G191600	TFmatrixID_0224	CPP
Glysoja.04G009125	Glyma.04G081700	TFmatrixID_0227	CPP
Glysoja.12G033828	Glyma.12G093400	TFmatrixID_0252	E2F-DP
Glysoja.02G004501	Glyma.02G198700	TFmatrixID_0252	E2F-DP
Glysoja.10G026335	Glyma.10G078200	TFmatrixID_0252	E2F-DP
Glysoja.20G053187	Glyma.20G051500	TFmatrixID_0562	EIL
Glysoja.18G047264	Glyma.18G018400	TFmatrixID_0562	EIL
Glysoja.15G039845	Glyma.15G031800	TFmatrixID_0562	EIL
Glysoja.14G037659	Glyma.14G041500	TFmatrixID_0562	EIL
Glysoja.13G036028	Glyma.13G076800	TFmatrixID_0562	EIL
Glysoja.08G020506	Glyma.08G137800	TFmatrixID_0562	EIL
Glysoja.05G012646	Glyma.05G180300	TFmatrixID_0562	EIL
Glysoja.02G005259	Glyma.02G274600	TFmatrixID_0562	EIL
Glysoja.20G054491	Glyma.20G180100	TFmatrixID_0271	C2C2-GATA
Glysoja.19G051167	Glyma.19G110200	TFmatrixID_0271	C2C2-GATA
Glysoja.17G046363	Glyma.17G192800	TFmatrixID_0271	C2C2-GATA
Glysoja.16G043812	Glyma.16G152700	TFmatrixID_0271	C2C2-GATA
Glysoja.16G042686	Glyma.16G042300	TFmatrixID_0271	C2C2-GATA
Glysoja.14G038642	Glyma.14G145700	TFmatrixID_0271	C2C2-GATA
Glysoja.11G032455	Glyma.13G325100	TFmatrixID_0271	C2C2-GATA
Glysoja.12G034713	Glyma.12G174200	TFmatrixID_0271	C2C2-GATA
Glysoja.11G030280	Glyma.11G145400	TFmatrixID_0271	C2C2-GATA
Glysoja.11G029628	Glyma.11G111700	TFmatrixID_0271	C2C2-GATA
Glysoja.10G027701	Glyma.10G210500	TFmatrixID_0271	C2C2-GATA
Glysoja.10G026906	Glyma.10G126900	TFmatrixID_0271	C2C2-GATA
Glysoja.07G017514	Glyma.07G108900	TFmatrixID_0271	C2C2-GATA
Glysoja.06G014138	Glyma.06G086400	TFmatrixID_0271	C2C2-GATA
Glysoja.06G013391	Glyma.06G008800	TFmatrixID_0271	C2C2-GATA
Glysoja.04G009156	Glyma.04G084900	TFmatrixID_0271	C2C2-GATA
Glysoja.03G006913	Glyma.03G118100	TFmatrixID_0271	C2C2-GATA
Glysoja.02G003216	Glyma.02G071500	TFmatrixID_0271	C2C2-GATA
Glysoja.02G003020	Glyma.02G051100	TFmatrixID_0271	C2C2-GATA
Glysoja.01G001788	Glyma.01G169400	TFmatrixID_0271	C2C2-GATA
Glysoja.17G045865	Glyma.17G146600	TFmatrixID_0272	C2C2-GATA
Glysoja.11G028909	Glyma.11G037900	TFmatrixID_0272	C2C2-GATA
Glysoja.05G011471	Glyma.05G064800	TFmatrixID_0272	C2C2-GATA
Glysoja.01G002140	Glyma.01G205100	TFmatrixID_0272	C2C2-GATA
Glysoja.14G039135	Glyma.14G182800	TFmatrixID_0273	C2C2-GATA
Glysoja.08G019823	Glyma.08G067200	TFmatrixID_0273	C2C2-GATA
Glysoja.07G018266	Glyma.07G182700	TFmatrixID_0273	C2C2-GATA
Glysoja.06G014252	Glyma.06G098000	TFmatrixID_0273	C2C2-GATA
Glysoja.04G009266	Glyma.04G096300	TFmatrixID_0273	C2C2-GATA
Glysoja.04G009265	Glyma.04G096200	TFmatrixID_0273	C2C2-GATA
Glysoja.02G004670	Glyma.02G215600	TFmatrixID_0273	C2C2-GATA
Glysoja.06G014251	Glyma.06G097900	TFmatrixID_0263	C2C2-GATA
Glysoja.19G052359	Glyma.19G229900	TFmatrixID_0262	C2C2-GATA
Glysoja.17G046741	Glyma.17G228700	TFmatrixID_0262	C2C2-GATA
Glysoja.17G044989	Glyma.17G055200	TFmatrixID_0262	C2C2-GATA
Glysoja.17G044751	Glyma.17G030900	TFmatrixID_0262	C2C2-GATA
Glysoja.15G041166	Glyma.15G169300	TFmatrixID_0262	C2C2-GATA
Glysoja.14G038208	Glyma.14G094800	TFmatrixID_0262	C2C2-GATA
Glysoja.13G036301	Glyma.13G103900	TFmatrixID_0262	C2C2-GATA
Glysoja.09G023354	Glyma.09G062800	TFmatrixID_0262	C2C2-GATA
Glysoja.03G008017	Glyma.03G232900	TFmatrixID_0262	C2C2-GATA
Glysoja.13G036857	Glyma.11G216500	TFmatrixID_0277	GRAS
Glysoja.18G047483	Glyma.18G040000	TFmatrixID_0277	GRAS
Glysoja.20G052832	Glyma.20G014400	TFmatrixID_0286	HB-HD-ZIP
Glysoja.19G051549	Glyma.19G149000	TFmatrixID_0289	HB-HD-ZIP
Glysoja.18G049589	Glyma.18G253800	TFmatrixID_0289	HB-HD-ZIP
Glysoja.17G045978	Glyma.17G157600	TFmatrixID_0289	HB-HD-ZIP
Glysoja.17G045847	Glyma.17G144700	TFmatrixID_0289	HB-HD-ZIP
Glysoja.17G045001	Glyma.17G056300	TFmatrixID_0289	HB-other
Glysoja.15G042193	Glyma.15G269100	TFmatrixID_0289	HB-HD-ZIP
Glysoja.15G041161	Glyma.15G168800	TFmatrixID_0289	HB-HD-ZIP
Glysoja.14G038169	Glyma.14G091000	TFmatrixID_0289	HB-HD-ZIP
Glysoja.13G036290	Glyma.13G102800	TFmatrixID_0289	HB-HD-ZIP
Glysoja.11G028980	Glyma.11G045100	TFmatrixID_0289	HB-HD-ZIP
Glysoja.11G028889	Glyma.11G035900	TFmatrixID_0289	HB-HD-ZIP
Glysoja.09G025138	Glyma.09G241800	TFmatrixID_0289	HB-HD-ZIP
Glysoja.09G023819	Glyma.09G109700	TFmatrixID_0289	HB-HD-ZIP
Glysoja.07G018618	Glyma.07G218000	TFmatrixID_0286	HB-HD-ZIP
Glysoja.07G017547	Glyma.07G112400	TFmatrixID_0289	HB-HD-ZIP
Glysoja.05G011955	Glyma.05G109500	TFmatrixID_0289	HB-HD-ZIP
Glysoja.05G011448	Glyma.05G062700	TFmatrixID_0289	HB-HD-ZIP
Glysoja.04G008807	Glyma.04G049300	TFmatrixID_0289	HB-other
Glysoja.03G007177	Glyma.03G145800	TFmatrixID_0289	HB-HD-ZIP
Glysoja.02G004206	Glyma.02G171300	TFmatrixID_0289	HB-HD-ZIP
Glysoja.01G002061	Glyma.01G196600	TFmatrixID_0289	HB-HD-ZIP
Glysoja.17G044552	Glyma.17G010200	TFmatrixID_0301	HB-KNOX
Glysoja.15G040603	Glyma.15G111900	TFmatrixID_0301	HB-KNOX
Glysoja.14G038172	Glyma.14G091200	TFmatrixID_0301	HB-KNOX
Glysoja.10G027108	Glyma.10G147000	TFmatrixID_0301	HB-KNOX
Glysoja.09G022819	Glyma.09G007500	TFmatrixID_0301	HB-KNOX
Glysoja.08G021947	Glyma.08G284300	TFmatrixID_0301	HB-KNOX
Glysoja.07G019075	Glyma.07G263600	TFmatrixID_0301	HB-KNOX
Glysoja.04G010148	Glyma.04G185100	TFmatrixID_0278	HB-KNOX
Glysoja.04G008809	Glyma.04G049500	TFmatrixID_0301	HB-KNOX
Glysoja.02G002883	Glyma.02G036900	TFmatrixID_0301	HB-KNOX
Glysoja.01G000282	Glyma.01G028300	TFmatrixID_0301	HB-KNOX
Glysoja.16G044411	Glyma.16G217800	TFmatrixID_0290	HB-HD-ZIP
Glysoja.15G039697	Glyma.15G016500	TFmatrixID_0288	HB-HD-ZIP
Glysoja.11G032777	Glyma.13G357100	TFmatrixID_0288	HB-HD-ZIP
Glysoja.11G032289	Glyma.13G308200	TFmatrixID_0290	HB-HD-ZIP
Glysoja.12G033896	Glyma.12G100100	TFmatrixID_0290	HB-HD-ZIP
Glysoja.12G034906	Glyma.12G194400	TFmatrixID_0290	HB-HD-ZIP
Glysoja.09G024417	Glyma.09G168000	TFmatrixID_0290	HB-HD-ZIP
Glysoja.08G021134	Glyma.08G204700	TFmatrixID_0280	HB-HD-ZIP
Glysoja.08G019728	Glyma.08G057400	TFmatrixID_0290	HB-HD-ZIP
Glysoja.07G016637	Glyma.07G019500	TFmatrixID_0280	HB-HD-ZIP
Glysoja.06G016254	Glyma.06G303700	TFmatrixID_0290	HB-HD-ZIP
Glysoja.05G013306	Glyma.05G248800	TFmatrixID_0290	HB-HD-ZIP
Glysoja.03G005789	Glyma.03G016600	TFmatrixID_0290	HB-HD-ZIP
Glysoja.01G000144	Glyma.01G014600	TFmatrixID_0290	HB-HD-ZIP
Glysoja.01G002480	Glyma.01G240100	TFmatrixID_0290	HB-HD-ZIP
Glysoja.11G028584	Glyma.11G003400	TFmatrixID_0290	HB-HD-ZIP
Glysoja.19G050238	Glyma.19G021100	TFmatrixID_0541	HB-HD-ZIP
Glysoja.19G050130	Glyma.19G010100	TFmatrixID_0541	HB-HD-ZIP
Glysoja.18G049630	Glyma.18G258400	TFmatrixID_0541	HB-HD-ZIP
Glysoja.18G048309	Glyma.18G126800	TFmatrixID_0541	HB-HD-ZIP
Glysoja.18G048278	Glyma.18G123500	TFmatrixID_0541	HB-HD-ZIP
Glysoja.18G047233	Glyma.18G014900	TFmatrixID_0541	HB-HD-ZIP
Glysoja.17G045391	Glyma.17G096700	TFmatrixID_0541	HB-HD-ZIP
Glysoja.11G030962	Glyma.13G169900	TFmatrixID_0541	HB-HD-ZIP
Glysoja.13G035906	Glyma.13G064000	TFmatrixID_0541	HB-HD-ZIP
Glysoja.11G029173	Glyma.11G064800	TFmatrixID_0298	HB-other
Glysoja.09G025113	Glyma.09G239400	TFmatrixID_0541	HB-HD-ZIP
Glysoja.08G022093	Glyma.08G298400	TFmatrixID_0541	HB-HD-ZIP
Glysoja.08G020458	Glyma.08G132800	TFmatrixID_0541	HB-HD-ZIP
Glysoja.06G015133	Glyma.06G190200	TFmatrixID_0541	HB-HD-ZIP
Glysoja.05G012602	Glyma.05G175600	TFmatrixID_0541	HB-HD-ZIP
Glysoja.05G011133	Glyma.05G030000	TFmatrixID_0541	HB-HD-ZIP
Glysoja.02G002719	Glyma.02G019100	TFmatrixID_0541	HB-HD-ZIP
Glysoja.02G002746	Glyma.02G022300	TFmatrixID_0541	HB-HD-ZIP
Glysoja.01G001870	Glyma.01G177500	TFmatrixID_0298	HB-other
Glysoja.01G000438	Glyma.01G044600	TFmatrixID_0541	HB-HD-ZIP
Glysoja.01G000411	Glyma.01G041700	TFmatrixID_0541	HB-HD-ZIP
Glysoja.06G014598	Glyma.06G133800	TFmatrixID_0295	HB-HD-ZIP
Glysoja.04G010583	Glyma.04G231400	TFmatrixID_0295	HB-HD-ZIP
Glysoja.02G003096	Glyma.02G058900	TFmatrixID_0298	HB-other
Glysoja.17G046602	Glyma.17G215500	TFmatrixID_0293	HB-KNOX
Glysoja.17G045733	Glyma.17G132600	TFmatrixID_0294	HB-KNOX
Glysoja.17G045470	Glyma.17G104800	TFmatrixID_0293	HB-KNOX
Glysoja.14G038394	Glyma.14G112400	TFmatrixID_0293	HB-KNOX
Glysoja.11G030844	Glyma.13G157300	TFmatrixID_0293	HB-KNOX
Glysoja.11G028804	Glyma.11G027100	TFmatrixID_0294	HB-KNOX
Glysoja.09G023678	Glyma.09G095700	TFmatrixID_0293	HB-KNOX
Glysoja.05G011332	Glyma.05G050600	TFmatrixID_0294	HB-KNOX
Glysoja.01G002234	Glyma.01G214800	TFmatrixID_0294	HB-KNOX
Glysoja.20G053706	Glyma.20G099400	TFmatrixID_0299	HB-WOX
Glysoja.10G028460	Glyma.10G289900	TFmatrixID_0299	HB-WOX
Glysoja.06G013463	Glyma.06G016800	TFmatrixID_0299	HB-WOX
Glysoja.04G008488	Glyma.04G016700	TFmatrixID_0299	HB-WOX
Glysoja.16G042478	Glyma.16G021000	TFmatrixID_0295	HB-HD-ZIP
Glysoja.11G031019	Glyma.13G175200	TFmatrixID_0279	HB-other
Glysoja.11G031596	Glyma.13G235300	TFmatrixID_0279	HB-other
Glysoja.17G045030	Glyma.17G059400	TFmatrixID_0302	HB-PHD
Glysoja.09G023320	Glyma.09G059700	TFmatrixID_0302	HB-PHD
Glysoja.10G026198	Glyma.10G064700	TFmatrixID_0282	HB-HD-ZIP
Glysoja.13G036751	Glyma.13G149500	TFmatrixID_0282	HB-HD-ZIP
Glysoja.20G052917	Glyma.20G023400	TFmatrixID_0304	LOB
Glysoja.18G047659	Glyma.18G058000	TFmatrixID_0304	LOB
Glysoja.20G054466	Glyma.20G177600	TFmatrixID_0303	LOB
Glysoja.15G042088	Glyma.15G258100	TFmatrixID_0304	LOB
Glysoja.18G047324	Glyma.18G024400	TFmatrixID_0304	LOB
Glysoja.15G039971	Glyma.15G045200	TFmatrixID_0303	LOB
Glysoja.15G040759	Glyma.15G127900	TFmatrixID_0304	LOB
Glysoja.14G039329	Glyma.14G202300	TFmatrixID_0303	LOB
Glysoja.14G037799	Glyma.14G056700	TFmatrixID_0304	LOB
Glysoja.11G030480	Glyma.11G164800	TFmatrixID_0304	LOB
Glysoja.11G032489	Glyma.13G328500	TFmatrixID_0303	LOB
Glysoja.12G033627	Glyma.12G072000	TFmatrixID_0303	LOB
Glysoja.09G022954	Glyma.09G021600	TFmatrixID_0304	LOB
Glysoja.10G027732	Glyma.10G213500	TFmatrixID_0303	LOB
Glysoja.07G018677	Glyma.07G223600	TFmatrixID_0304	LOB
Glysoja.08G020797	Glyma.08G169000	TFmatrixID_0304	LOB
Glysoja.06G014706	Glyma.06G145400	TFmatrixID_0303	LOB
Glysoja.02G005138	Glyma.02G262400	TFmatrixID_0304	LOB
Glysoja.20G054238	Glyma.20G154200	TFmatrixID_0530	MADS-MIKC
Glysoja.20G054231	Glyma.20G153700	TFmatrixID_0538	MADS-MIKC
Glysoja.19G050377	Glyma.19G034500	TFmatrixID_0538	MADS-MIKC
Glysoja.18G049767	Glyma.18G273600	TFmatrixID_0538	MADS-MIKC
Glysoja.18G049546	Glyma.18G224500	TFmatrixID_0538	MADS-MIKC
Glysoja.18G049766	Glyma.18G273500	TFmatrixID_0538	MADS-MIKC
Glysoja.17G045244	Glyma.17G081200	TFmatrixID_0538	MADS-MIKC
Glysoja.16G044253	Glyma.16G200700	TFmatrixID_0538	MADS-MIKC
Glysoja.16G043168	Glyma.16G091300	TFmatrixID_0538	MADS-MIKC
Glysoja.15G040384	Glyma.15G088600	TFmatrixID_0538	MADS-MIKC
Glysoja.11G031792	Glyma.13G255200	TFmatrixID_0530	MADS-MIKC
Glysoja.11G031477	Glyma.13G223300	TFmatrixID_0538	MADS-MIKC
Glysoja.13G035797	Glyma.13G052700	TFmatrixID_0538	MADS-MIKC
Glysoja.12G032981	Glyma.12G005000	TFmatrixID_0538	MADS-MIKC
Glysoja.13G037196	Glyma.11G252300	TFmatrixID_0538	MADS-MIKC
Glysoja.10G027994	Glyma.10G240900	TFmatrixID_0538	MADS-MIKC
Glysoja.09G025039	Glyma.09G231600	TFmatrixID_0538	MADS-MIKC
Glysoja.08G022205	Glyma.08G310100	TFmatrixID_0538	MADS-MIKC
Glysoja.08G021793	Glyma.08G269800	TFmatrixID_0538	MADS-MIKC
Glysoja.08G021568	Glyma.08G250800	TFmatrixID_0530	MADS-MIKC
Glysoja.08G021567	Glyma.08G250700	TFmatrixID_0538	MADS-MIKC
Glysoja.08G020180	Glyma.08G105400	TFmatrixID_0538	MADS-MIKC
Glysoja.07G017239	Glyma.07G081300	TFmatrixID_0501	MADS-MIKC
Glysoja.06G015279	Glyma.06G205800	TFmatrixID_0538	MADS-MIKC
Glysoja.06G013564	Glyma.06G027200	TFmatrixID_0501	MADS-MIKC
Glysoja.05G012346	Glyma.05G148800	TFmatrixID_0538	MADS-MIKC
Glysoja.05G011023	Glyma.05G018800	TFmatrixID_0538	MADS-MIKC
Glysoja.04G008590	Glyma.04G027200	TFmatrixID_0501	MADS-MIKC
Glysoja.03G005817	Glyma.03G019400	TFmatrixID_0501	MADS-MIKC
Glysoja.02G004360	Glyma.02G185500	TFmatrixID_0538	MADS-MIKC
Glysoja.02G003695	Glyma.02G121600	TFmatrixID_0538	MADS-MIKC
Glysoja.02G002929	Glyma.02G041500	TFmatrixID_0536	MADS-MIKC
Glysoja.01G000652	Glyma.01G064200	TFmatrixID_0538	MADS-MIKC
Glysoja.01G000233	Glyma.01G023500	TFmatrixID_0536	MADS-MIKC
Glysoja.01G000651	Glyma.01G064100	TFmatrixID_0538	MADS-MIKC
Glysoja.08G019833	Glyma.08G068200	TFmatrixID_0493	MADS-MIKC
Glysoja.07G018256	Glyma.07G181600	TFmatrixID_0493	MADS-MIKC
Glysoja.14G038975	Glyma.14G168700	TFmatrixID_0536	MADS-MIKC
Glysoja.05G012345	Glyma.05G148700	TFmatrixID_0538	MADS-MIKC
Glysoja.14G038736	Glyma.14G155100	TFmatrixID_0504	MADS-MIKC
Glysoja.13G035602	Glyma.13G034100	TFmatrixID_0504	MADS-MIKC
Glysoja.11G029257	Glyma.11G073700	TFmatrixID_0501	MADS-MIKC
Glysoja.06G014443	Glyma.06G117600	TFmatrixID_0501	MADS-MIKC
Glysoja.04G010721	Glyma.04G245500	TFmatrixID_0501	MADS-MIKC
Glysoja.01G001790	Glyma.01G169600	TFmatrixID_0501	MADS-MIKC
Glysoja.17G045982	Glyma.17G158000	TFmatrixID_0521	MYB
Glysoja.17G045095	Glyma.17G065800	TFmatrixID_0521	MYB
Glysoja.14G038168	Glyma.14G090900	TFmatrixID_0521	MYB
Glysoja.13G036209	Glyma.13G094400	TFmatrixID_0521	MYB
Glysoja.06G013778	Glyma.06G050000	TFmatrixID_0521	MYB
Glysoja.05G011950	Glyma.05G109200	TFmatrixID_0521	MYB
Glysoja.04G008803	Glyma.04G048900	TFmatrixID_0521	MYB
Glysoja.17G045845	Glyma.17G144100	TFmatrixID_0372	MYB-related
Glysoja.15G039726	Glyma.15G019400	TFmatrixID_0328	MYB-related
Glysoja.11G032750	Glyma.13G354800	TFmatrixID_0328	MYB-related
Glysoja.05G011445	Glyma.05G062300	TFmatrixID_0328	MYB-related
Glysoja.01G000030	Glyma.01G003000	TFmatrixID_0372	MYB-related
Glysoja.08G022042	Glyma.08G293300	TFmatrixID_0339	MYB-related
Glysoja.08G019461	Glyma.08G029400	TFmatrixID_0374	MYB-related
Glysoja.05G013053	Glyma.05G222600	TFmatrixID_0374	MYB-related
Glysoja.02G002785	Glyma.02G026300	TFmatrixID_0339	MYB-related
Glysoja.01G000376	Glyma.01G038600	TFmatrixID_0339	MYB-related
Glysoja.05G011154	Glyma.05G032200	TFmatrixID_0339	MYB-related
Glysoja.06G015112	Glyma.06G187600	TFmatrixID_0328	MYB-related
Glysoja.04G010069	Glyma.04G177300	TFmatrixID_0328	MYB-related
Glysoja.11G029110	Glyma.11G058600	TFmatrixID_0325	GARP-G2-like
Glysoja.01G001932	Glyma.01G183700	TFmatrixID_0325	GARP-G2-like
Glysoja.11G029046	Glyma.11G052100	TFmatrixID_0330	MYB
Glysoja.05G011829	Glyma.05G098200	TFmatrixID_0330	MYB
Glysoja.01G001997	Glyma.01G190100	TFmatrixID_0330	MYB
Glysoja.17G046010	Glyma.17G160500	TFmatrixID_0321	MYB-related
Glysoja.11G029003	Glyma.11G047300	TFmatrixID_0321	MYB-related
Glysoja.01G002040	Glyma.01G194600	TFmatrixID_0321	MYB-related
Glysoja.11G032366	Glyma.13G316600	TFmatrixID_0358	GARP-G2-like
Glysoja.12G034813	Glyma.12G184700	TFmatrixID_0358	GARP-G2-like
Glysoja.11G030147	Glyma.11G183400	TFmatrixID_0358	GARP-G2-like
Glysoja.02G003210	Glyma.02G070900	TFmatrixID_0358	GARP-G2-like
Glysoja.07G018134	Glyma.07G171200	TFmatrixID_0371	GARP-ARR-B
Glysoja.17G044748	Glyma.17G030600	TFmatrixID_0371	GARP-ARR-B
Glysoja.15G040940	Glyma.15G145200	TFmatrixID_0371	GARP-ARR-B
Glysoja.09G023707	Glyma.09G098600	TFmatrixID_0362	GARP-ARR-B
Glysoja.09G023132	Glyma.09G040000	TFmatrixID_0371	GARP-ARR-B
Glysoja.07G018871	Glyma.07G243300	TFmatrixID_0371	GARP-ARR-B
Glysoja.19G051336	Glyma.19G127000	TFmatrixID_0354	GARP-G2-like
Glysoja.02G004110	Glyma.02G162600	TFmatrixID_0354	GARP-G2-like
Glysoja.18G047526	Glyma.18G044200	TFmatrixID_0369	MYB-related
Glysoja.14G039403	Glyma.14G210600	TFmatrixID_0369	MYB-related
Glysoja.02G004926	Glyma.02G241000	TFmatrixID_0369	MYB-related
Glysoja.17G046928	Glyma.17G246200	TFmatrixID_0357	GARP-G2-like
Glysoja.14G039414	Glyma.14G211900	TFmatrixID_0357	GARP-G2-like
Glysoja.14G038021	Glyma.14G079000	TFmatrixID_0357	GARP-G2-like
Glysoja.09G024445	Glyma.09G171100	TFmatrixID_0357	GARP-G2-like
Glysoja.07G017492	Glyma.07G106800	TFmatrixID_0357	GARP-G2-like
Glysoja.02G004940	Glyma.02G242100	TFmatrixID_0357	GARP-G2-like
Glysoja.19G051293	Glyma.19G122700	TFmatrixID_0340	GARP-G2-like
Glysoja.03G005661	Glyma.03G003500	TFmatrixID_0340	GARP-G2-like
Glysoja.19G051257	Glyma.19G119300	TFmatrixID_0346	MYB
Glysoja.19G050248	Glyma.19G022100	TFmatrixID_0346	MYB
Glysoja.18G049637	Glyma.18G259100	TFmatrixID_0346	MYB
Glysoja.17G045422	Glyma.17G099800	TFmatrixID_0346	MYB
Glysoja.09G025107	Glyma.09G238800	TFmatrixID_0346	MYB
Glysoja.05G011105	Glyma.05G027000	TFmatrixID_0346	MYB
Glysoja.04G009993	Glyma.04G170100	TFmatrixID_0346	MYB
Glysoja.03G005691	Glyma.03G006600	TFmatrixID_0346	MYB
Glysoja.19G051737	Glyma.19G167500	TFmatrixID_0368	GARP-G2-like
Glysoja.10G025955	Glyma.10G039700	TFmatrixID_0368	GARP-G2-like
Glysoja.03G008180	Glyma.03G250000	TFmatrixID_0368	GARP-G2-like
Glysoja.03G007379	Glyma.03G166400	TFmatrixID_0368	GARP-G2-like
Glysoja.19G051838	Glyma.19G178000	TFmatrixID_0320	MYB-related
Glysoja.18G049428	Glyma.18G237700	TFmatrixID_0364	MYB-related
Glysoja.16G044088	Glyma.16G178700	TFmatrixID_0320	MYB-related
Glysoja.16G042589	Glyma.16G032600	TFmatrixID_0320	MYB-related
Glysoja.13G036626	Glyma.13G136300	TFmatrixID_0364	MYB-related
Glysoja.10G027899	Glyma.10G230700	TFmatrixID_0320	MYB-related
Glysoja.10G026041	Glyma.10G048500	TFmatrixID_0364	MYB-related
Glysoja.07G017107	Glyma.07G066100	TFmatrixID_0320	MYB-related
Glysoja.12G033245	Glyma.12G032200	TFmatrixID_0352	MYB
Glysoja.11G029582	Glyma.11G107100	TFmatrixID_0352	MYB
Glysoja.06G014855	Glyma.06G160500	TFmatrixID_0352	MYB
Glysoja.06G013345	Glyma.06G003800	TFmatrixID_0352	MYB
Glysoja.04G010339	Glyma.04G205100	TFmatrixID_0352	MYB
Glysoja.04G008364	Glyma.04G004100	TFmatrixID_0352	MYB
Glysoja.05G010951	Glyma.05G011500	TFmatrixID_0367	GARP-G2-like
Glysoja.04G009795	Glyma.04G151000	TFmatrixID_0367	GARP-G2-like
Glysoja.19G050667	Glyma.19G061300	TFmatrixID_0360	MYB
Glysoja.19G050670	Glyma.19G061600	TFmatrixID_0360	MYB
Glysoja.19G050097	Glyma.19G006500	TFmatrixID_0360	MYB
Glysoja.16G042981	Glyma.16G073000	TFmatrixID_0360	MYB
Glysoja.05G010897	Glyma.05G006100	TFmatrixID_0360	MYB
Glysoja.15G042141	Glyma.15G263700	TFmatrixID_0345	GARP-G2-like
Glysoja.15G041657	Glyma.15G215000	TFmatrixID_0345	GARP-G2-like
Glysoja.08G020745	Glyma.08G163500	TFmatrixID_0345	GARP-G2-like
Glysoja.16G044410	Glyma.16G217700	TFmatrixID_0323	MYB-related
Glysoja.10G027286	Glyma.10G165900	TFmatrixID_0579	MYB
Glysoja.17G045928	Glyma.17G152800	TFmatrixID_0349	GARP-ARR-B
Glysoja.20G053016	Glyma.20G033300	TFmatrixID_0382	NAC
Glysoja.16G042695	Glyma.16G043200	TFmatrixID_0382	NAC
Glysoja.16G043800	Glyma.16G151500	TFmatrixID_0382	NAC
Glysoja.15G040212	Glyma.15G070300	TFmatrixID_0382	NAC
Glysoja.14G038713	Glyma.14G152700	TFmatrixID_0381	NAC
Glysoja.11G032025	Glyma.13G280000	TFmatrixID_0382	NAC
Glysoja.11G032024	Glyma.13G279900	TFmatrixID_0382	NAC
Glysoja.11G031672	Glyma.13G243200	TFmatrixID_0382	NAC
Glysoja.12G035172	Glyma.12G221500	TFmatrixID_0382	NAC
Glysoja.12G035171	Glyma.12G221400	TFmatrixID_0382	NAC
Glysoja.12G034688	Glyma.12G171600	TFmatrixID_0382	NAC
Glysoja.12G034447	Glyma.12G149100	TFmatrixID_0382	NAC
Glysoja.12G034443	Glyma.12G148900	TFmatrixID_0382	NAC
Glysoja.07G018730	Glyma.07G229100	TFmatrixID_0382	NAC
Glysoja.07G018369	Glyma.07G192900	TFmatrixID_0382	NAC
Glysoja.06G015695	Glyma.06G248900	TFmatrixID_0382	NAC
Glysoja.06G015698	Glyma.06G249100	TFmatrixID_0382	NAC
Glysoja.06G014825	Glyma.06G157400	TFmatrixID_0382	NAC
Glysoja.05G012789	Glyma.05G195000	TFmatrixID_0382	NAC
Glysoja.06G014408	Glyma.06G114000	TFmatrixID_0382	NAC
Glysoja.04G010754	Glyma.04G249000	TFmatrixID_0381	NAC
Glysoja.04G010369	Glyma.04G208300	TFmatrixID_0382	NAC
Glysoja.02G003588	Glyma.02G109800	TFmatrixID_0387	NAC
Glysoja.13G035570	Glyma.13G030900	TFmatrixID_0381	NAC
Glysoja.02G003200	Glyma.02G070000	TFmatrixID_0382	NAC
Glysoja.01G000509	Glyma.01G051300	TFmatrixID_0387	NAC
Glysoja.08G022679	Glyma.08G360200	TFmatrixID_0387	NAC
Glysoja.08G019270	Glyma.08G009700	TFmatrixID_0387	NAC
Glysoja.06G014910	Glyma.06G166500	TFmatrixID_0387	NAC
Glysoja.05G012860	Glyma.05G202300	TFmatrixID_0387	NAC
Glysoja.19G052647	Glyma.19G259500	TFmatrixID_0397	NAC
Glysoja.17G045784	Glyma.17G138100	TFmatrixID_0397	NAC
Glysoja.16G043593	Glyma.16G130200	TFmatrixID_0397	NAC
Glysoja.16G042463	Glyma.16G019400	TFmatrixID_0397	NAC
Glysoja.15G042169	Glyma.15G266500	TFmatrixID_0397	NAC
Glysoja.12G032980	Glyma.12G004900	TFmatrixID_0397	NAC
Glysoja.12G032966	Glyma.12G003200	TFmatrixID_0397	NAC
Glysoja.11G028840	Glyma.11G030600	TFmatrixID_0397	NAC
Glysoja.11G029274	Glyma.11G075400	TFmatrixID_0397	NAC
Glysoja.10G027758	Glyma.10G216400	TFmatrixID_0397	NAC
Glysoja.09G025040	Glyma.09G231700	TFmatrixID_0397	NAC
Glysoja.09G025058	Glyma.09G233600	TFmatrixID_0397	NAC
Glysoja.08G020723	Glyma.08G161300	TFmatrixID_0397	NAC
Glysoja.07G016952	Glyma.07G050600	TFmatrixID_0397	NAC
Glysoja.04G009461	Glyma.04G119500	TFmatrixID_0397	NAC
Glysoja.02G003011	Glyma.02G050100	TFmatrixID_0397	NAC
Glysoja.19G050272	Glyma.19G024500	TFmatrixID_0396	NAC
Glysoja.16G043805	Glyma.16G152100	TFmatrixID_0396	NAC
Glysoja.17G045437	Glyma.17G101500	TFmatrixID_0396	NAC
Glysoja.16G042692	Glyma.16G042900	TFmatrixID_0396	NAC
Glysoja.11G031972	Glyma.13G274300	TFmatrixID_0396	NAC
Glysoja.13G035885	Glyma.13G062000	TFmatrixID_0396	NAC
Glysoja.12G035218	Glyma.12G226500	TFmatrixID_0396	NAC
Glysoja.12G034571	Glyma.12G161700	TFmatrixID_0396	NAC
Glysoja.09G025080	Glyma.09G235700	TFmatrixID_0396	NAC
Glysoja.09G024573	Glyma.09G184100	TFmatrixID_0396	NAC
Glysoja.08G019580	Glyma.08G041500	TFmatrixID_0396	NAC
Glysoja.07G017345	Glyma.07G092000	TFmatrixID_0396	NAC
Glysoja.06G015569	Glyma.06G236000	TFmatrixID_0396	NAC
Glysoja.06G015185	Glyma.06G195500	TFmatrixID_0396	NAC
Glysoja.05G013164	Glyma.05G234200	TFmatrixID_0396	NAC
Glysoja.05G011089	Glyma.05G025500	TFmatrixID_0396	NAC
Glysoja.04G009967	Glyma.04G167200	TFmatrixID_0396	NAC
Glysoja.02G003207	Glyma.02G070600	TFmatrixID_0396	NAC
Glysoja.14G039398	Glyma.14G210000	TFmatrixID_0385	NAC
Glysoja.14G039198	Glyma.14G189300	TFmatrixID_0384	NAC
Glysoja.06G014637	Glyma.06G138100	TFmatrixID_0384	NAC
Glysoja.04G010537	Glyma.04G226700	TFmatrixID_0384	NAC
Glysoja.02G004735	Glyma.02G222300	TFmatrixID_0384	NAC
Glysoja.20G054604	Glyma.20G192300	TFmatrixID_0385	NAC
Glysoja.18G047523	Glyma.18G043900	TFmatrixID_0385	NAC
Glysoja.13G036819	Glyma.11G212400	TFmatrixID_0385	NAC
Glysoja.10G027579	Glyma.10G197500	TFmatrixID_0385	NAC
Glysoja.02G004921	Glyma.02G240500	TFmatrixID_0385	NAC
Glysoja.20G052753	Glyma.20G006400	TFmatrixID_0404	SBP
Glysoja.19G051008	Glyma.19G094000	TFmatrixID_0531	SBP
Glysoja.19G051521	Glyma.19G146000	TFmatrixID_0404	SBP
Glysoja.09G023865	Glyma.09G113800	TFmatrixID_0404	SBP
Glysoja.17G045239	Glyma.17G080700	TFmatrixID_0402	SBP
Glysoja.17G044836	Glyma.17G039600	TFmatrixID_0404	SBP
Glysoja.15G040268	Glyma.15G076200	TFmatrixID_0404	SBP
Glysoja.11G031977	Glyma.13G274900	TFmatrixID_0404	SBP
Glysoja.11G031617	Glyma.13G237400	TFmatrixID_0404	SBP
Glysoja.12G035213	Glyma.12G226000	TFmatrixID_0404	SBP
Glysoja.11G031040	Glyma.13G177400	TFmatrixID_0404	SBP
Glysoja.09G023542	Glyma.09G082000	TFmatrixID_0404	SBP
Glysoja.07G018431	Glyma.07G199000	TFmatrixID_0404	SBP
Glysoja.07G017521	Glyma.07G109600	TFmatrixID_0402	SBP
Glysoja.07G018002	Glyma.07G159300	TFmatrixID_0404	SBP
Glysoja.06G015589	Glyma.06G238100	TFmatrixID_0404	SBP
Glysoja.02G004273	Glyma.02G177500	TFmatrixID_0404	SBP
Glysoja.02G002617	Glyma.02G008600	TFmatrixID_0404	SBP
Glysoja.11G030849	Glyma.13G157800	TFmatrixID_0413	C2C2-YABBY
Glysoja.17G045555	Glyma.17G113400	TFmatrixID_0413	C2C2-YABBY
Glysoja.15G040419	Glyma.15G092500	TFmatrixID_0425	TCP
Glysoja.08G020110	Glyma.08G097900	TFmatrixID_0425	TCP
Glysoja.06G015531	Glyma.06G232300	TFmatrixID_0436	TCP
Glysoja.06G015264	Glyma.06G204300	TFmatrixID_0425	TCP
Glysoja.06G015330	Glyma.06G210600	TFmatrixID_0428	TCP
Glysoja.05G011035	Glyma.05G019900	TFmatrixID_0440	TCP
Glysoja.20G054176	Glyma.20G148500	TFmatrixID_0425	TCP
Glysoja.11G031946	Glyma.13G271700	TFmatrixID_0422	TCP
Glysoja.12G035234	Glyma.12G228300	TFmatrixID_0422	TCP
Glysoja.12G035043	Glyma.12G208800	TFmatrixID_0422	TCP
Glysoja.12G034540	Glyma.12G158900	TFmatrixID_0422	TCP
Glysoja.02G003645	Glyma.02G115200	TFmatrixID_0459	WRKY
Glysoja.02G002639	Glyma.02G010900	TFmatrixID_0459	WRKY
Glysoja.01G002326	Glyma.01G224800	TFmatrixID_0459	WRKY
Glysoja.01G002299	Glyma.01G222300	TFmatrixID_0443	WRKY
Glysoja.01G001987	Glyma.01G189100	TFmatrixID_0459	WRKY
Glysoja.01G000427	Glyma.01G043300	TFmatrixID_0468	WRKY
Glysoja.02G005371	Glyma.02G285900	TFmatrixID_0459	WRKY
Glysoja.03G006808	Glyma.03G109100	TFmatrixID_0459	WRKY
Glysoja.03G007887	Glyma.03G220100	TFmatrixID_0459	WRKY
Glysoja.03G007895	Glyma.03G220800	TFmatrixID_0459	WRKY
Glysoja.03G007935	Glyma.03G224700	TFmatrixID_0468	WRKY
Glysoja.03G008246	Glyma.03G256700	TFmatrixID_0459	WRKY
Glysoja.04G008856	Glyma.04G054200	TFmatrixID_0459	WRKY
Glysoja.04G008924	Glyma.04G061300	TFmatrixID_0466	WRKY
Glysoja.04G009073	Glyma.04G076200	TFmatrixID_0468	WRKY
Glysoja.04G010032	Glyma.04G173500	TFmatrixID_0468	WRKY
Glysoja.04G010463	Glyma.04G218700	TFmatrixID_0466	WRKY
Glysoja.04G010506	Glyma.04G223300	TFmatrixID_0459	WRKY
Glysoja.05G011810	Glyma.05G096500	TFmatrixID_0459	WRKY
Glysoja.05G012095	Glyma.05G123000	TFmatrixID_0466	WRKY
Glysoja.05G012140	Glyma.05G127600	TFmatrixID_0459	WRKY
Glysoja.05G012462	Glyma.05G160800	TFmatrixID_0468	WRKY
Glysoja.05G012687	Glyma.05G184500	TFmatrixID_0468	WRKY
Glysoja.05G012696	Glyma.05G185400	TFmatrixID_0459	WRKY
Glysoja.05G012986	Glyma.05G215900	TFmatrixID_0459	WRKY
Glysoja.05G012947	Glyma.05G211900	TFmatrixID_0459	WRKY
Glysoja.06G014050	Glyma.06G077400	TFmatrixID_0468	WRKY
Glysoja.06G014518	Glyma.06G125600	TFmatrixID_0459	WRKY
Glysoja.06G014673	Glyma.06G142000	TFmatrixID_0459	WRKY
Glysoja.06G014723	Glyma.06G147100	TFmatrixID_0459	WRKY
Glysoja.06G014727	Glyma.06G147500	TFmatrixID_0459	WRKY
Glysoja.06G014929	Glyma.06G168400	TFmatrixID_0468	WRKY
Glysoja.06G015139	Glyma.06G190800	TFmatrixID_0468	WRKY
Glysoja.06G016288	Glyma.06G307700	TFmatrixID_0443	WRKY
Glysoja.07G016676	Glyma.07G023300	TFmatrixID_0466	WRKY
Glysoja.07G017016	Glyma.07G057400	TFmatrixID_0459	WRKY
Glysoja.07G017761	Glyma.07G133700	TFmatrixID_0459	WRKY
Glysoja.08G019286	Glyma.08G011300	TFmatrixID_0466	WRKY
Glysoja.08G019357	Glyma.08G018300	TFmatrixID_0459	WRKY
Glysoja.08G019391	Glyma.08G021900	TFmatrixID_0459	WRKY
Glysoja.08G019925	Glyma.08G078700	TFmatrixID_0468	WRKY
Glysoja.08G019964	Glyma.08G082400	TFmatrixID_0459	WRKY
Glysoja.08G020304	Glyma.08G118200	TFmatrixID_0468	WRKY
Glysoja.08G020546	Glyma.08G142400	TFmatrixID_0468	WRKY
Glysoja.08G020557	Glyma.08G143400	TFmatrixID_0459	WRKY
Glysoja.08G021266	Glyma.08G218600	TFmatrixID_0466	WRKY
Glysoja.09G022801	Glyma.09G005700	TFmatrixID_0468	WRKY
Glysoja.09G023073	Glyma.09G034300	TFmatrixID_0459	WRKY
Glysoja.09G023344	Glyma.09G061900	TFmatrixID_0459	WRKY
Glysoja.09G023520	Glyma.09G080000	TFmatrixID_0468	WRKY
Glysoja.09G024023	Glyma.09G129100	TFmatrixID_0459	WRKY
Glysoja.09G025120	Glyma.09G240000	TFmatrixID_0466	WRKY
Glysoja.09G025261	Glyma.09G254400	TFmatrixID_0459	WRKY
Glysoja.09G025265	Glyma.09G254800	TFmatrixID_0443	WRKY
Glysoja.09G025448	Glyma.09G274000	TFmatrixID_0459	WRKY
Glysoja.10G027894	Glyma.10G230200	TFmatrixID_0459	WRKY
Glysoja.11G029057	Glyma.11G053100	TFmatrixID_0459	WRKY
Glysoja.12G033864	Glyma.12G097100	TFmatrixID_0443	WRKY
Glysoja.12G035078	Glyma.12G212300	TFmatrixID_0459	WRKY
Glysoja.13G036282	Glyma.13G102000	TFmatrixID_0459	WRKY
Glysoja.13G036439	Glyma.13G117600	TFmatrixID_0466	WRKY
Glysoja.11G031905	Glyma.13G267400	TFmatrixID_0459	WRKY
Glysoja.11G032113	Glyma.13G289400	TFmatrixID_0459	WRKY
Glysoja.11G032305	Glyma.13G310100	TFmatrixID_0468	WRKY
Glysoja.11G032905	Glyma.13G370100	TFmatrixID_0466	WRKY
Glysoja.14G037531	Glyma.14G028900	TFmatrixID_0459	WRKY
Glysoja.14G038294	Glyma.14G102900	TFmatrixID_0466	WRKY
Glysoja.14G038296	Glyma.14G103100	TFmatrixID_0466	WRKY
Glysoja.14G039164	Glyma.14G185800	TFmatrixID_0459	WRKY
Glysoja.15G039570	Glyma.15G003300	TFmatrixID_0466	WRKY
Glysoja.15G040587	Glyma.15G110300	TFmatrixID_0468	WRKY
Glysoja.15G040874	Glyma.15G139000	TFmatrixID_0459	WRKY
Glysoja.15G041156	Glyma.15G168200	TFmatrixID_0459	WRKY
Glysoja.15G041342	Glyma.15G186300	TFmatrixID_0443	WRKY
Glysoja.16G042532	Glyma.16G026400	TFmatrixID_0459	WRKY
Glysoja.16G042583	Glyma.16G031900	TFmatrixID_0459	WRKY
Glysoja.16G042811	Glyma.16G054400	TFmatrixID_0459	WRKY
Glysoja.17G044861	Glyma.17G042300	TFmatrixID_0468	WRKY
Glysoja.17G045008	Glyma.17G057100	TFmatrixID_0459	WRKY
Glysoja.17G045403	Glyma.17G097900	TFmatrixID_0468	WRKY
Glysoja.17G046090	Glyma.17G168900	TFmatrixID_0468	WRKY
Glysoja.17G046411	Glyma.17G197500	TFmatrixID_0468	WRKY
Glysoja.17G046674	Glyma.17G222500	TFmatrixID_0466	WRKY
Glysoja.17G046858	Glyma.17G239200	TFmatrixID_0468	WRKY
Glysoja.18G048290	Glyma.18G124700	TFmatrixID_0468	WRKY
Glysoja.18G048897	Glyma.18G183100	TFmatrixID_0459	WRKY
Glysoja.18G049216	Glyma.18G213200	TFmatrixID_0459	WRKY
Glysoja.18G049422	Glyma.18G238200	TFmatrixID_0443	WRKY
Glysoja.18G049416	Glyma.18G238600	TFmatrixID_0459	WRKY
Glysoja.18G049614	Glyma.18G256500	TFmatrixID_0468	WRKY
Glysoja.19G050233	Glyma.19G020600	TFmatrixID_0468	WRKY
Glysoja.19G051010	Glyma.19G094100	TFmatrixID_0459	WRKY
Glysoja.19G052231	Glyma.19G217000	TFmatrixID_0459	WRKY
Glysoja.19G052239	Glyma.19G217800	TFmatrixID_0459	WRKY
Glysoja.19G052597	Glyma.19G254800	TFmatrixID_0459	WRKY
Glysoja.20G054328	Glyma.20G163200	TFmatrixID_0459	WRKY
Glysoja.14G039302	Glyma.14G199800	TFmatrixID_0468	WRKY
Glysoja.16G044431	Glyma.16G219800	TFmatrixID_0459	WRKY
Glysoja.02G004839	Glyma.02G232600	TFmatrixID_0534	WRKY
Glysoja.02G004556	Glyma.02G203800	TFmatrixID_0534	WRKY
Glysoja.02G003615	Glyma.02G112100	TFmatrixID_0534	WRKY
Glysoja.01G000539	Glyma.01G053800	TFmatrixID_0534	WRKY
Glysoja.02G005484	Glyma.02G297400	TFmatrixID_0534	WRKY
Glysoja.02G005570	Glyma.02G306300	TFmatrixID_0534	WRKY
Glysoja.03G006058	Glyma.03G042700	TFmatrixID_0534	WRKY
Glysoja.06G016409	Glyma.06G320700	TFmatrixID_0534	WRKY
Glysoja.08G021474	Glyma.08G240800	TFmatrixID_0534	WRKY
Glysoja.08G022354	Glyma.08G325800	TFmatrixID_0534	WRKY
Glysoja.11G030462	Glyma.11G163300	TFmatrixID_0534	WRKY
Glysoja.12G034482	Glyma.12G152600	TFmatrixID_0534	WRKY
Glysoja.14G037405	Glyma.14G016200	TFmatrixID_0534	WRKY
Glysoja.17G045174	Glyma.17G074000	TFmatrixID_0534	WRKY
Glysoja.18G047646	Glyma.18G056600	TFmatrixID_0534	WRKY
Glysoja.18G049168	Glyma.18G208800	TFmatrixID_0534	WRKY
Glysoja.18G049674	Glyma.18G263400	TFmatrixID_0534	WRKY
Glysoja.19G051832	Glyma.19G177400	TFmatrixID_0534	WRKY
Glysoja.20G052966	Glyma.20G028000	TFmatrixID_0534	WRKY

## Sheet: Table S4
Table S4. TF motif enrichment analysis.
TF family	Motif_ID	Consensus	P-value	Adj_p-value	E-value
MADS-MIKC	TFmatrixID_0504	CCAAAARWRGAAAR	1.30e-718	2.72e-714	1.09e-711
C2H2	TFmatrixID_0485	TTKYYYYTHBCG	6.21e-710	1.67e-705	6.67e-703
bHLH	TFmatrixID_0179	YCACGTGC	1.22e-573	1.14e-569	4.57e-567
bHLH	TFmatrixID_0178	NNCACGTGNN	2.04e-561	3.04e-557	1.22e-554
bHLH	TFmatrixID_0158	MCACGTGV	3.46e-536	2.61e-532	1.04e-529
bZIP	TFmatrixID_0203	NGMCACGTSANN	1.19e-531	1.33e-527	5.30e-525
bZIP	TFmatrixID_0182	NHCACGTGTHNNN	1.89e-524	2.03e-520	8.11e-518
bHLH	TFmatrixID_0177	NVCACGTGBN	9.95e-523	1.19e-518	4.76e-516
bHLH	TFmatrixID_0175	NNCACGTGNN	7.65e-518	1.17e-513	4.68e-511
bHLH	TFmatrixID_0514	RCACGTGC	6.51e-510	6.59e-506	2.64e-503
bHLH	TFmatrixID_0497	DDNRNGWCACGTGG	5.95e-504	5.96e-500	2.39e-497
bZIP	TFmatrixID_0194	DKMCACGTVD	1.96e-500	2.96e-496	1.19e-493
bZIP	TFmatrixID_0202	MCACGTGK	3.13e-446	2.89e-442	1.16e-439
bHLH	TFmatrixID_0511	GCACGTGC	2.84e-441	3.45e-437	1.38e-434
AP2/ERF-ERF	TFmatrixID_0055	VCRCCGCMRY	6.17e-426	8.90e-422	3.56e-419
AP2/ERF-ERF	TFmatrixID_0122	CGCCGCCR	4.05e-380	3.89e-376	1.56e-373
bZIP	TFmatrixID_0489	CCACGTST	5.94e-377	6.16e-373	2.46e-370
AP2/ERF-ERF	TFmatrixID_0069	NSCGCCGCCR	1.43e-361	1.69e-357	6.77e-355
bZIP	TFmatrixID_0496	NNTGMCACGTGKCANN	1.90e-347	1.15e-343	4.59e-341
AP2/ERF-ERF	TFmatrixID_0512	MGCCGCCA	1.87e-347	1.92e-343	7.69e-341
AP2/ERF-ERF	TFmatrixID_0075	CCGCCGCC	1.58e-329	1.71e-325	6.85e-323
bZIP	TFmatrixID_0515	GGHCACGTGGCVCRVVVGR	4.00e-322	2.36e-318	9.46e-316
TCP	TFmatrixID_0422	NGGGACCACN	5.72e-301	1.15e-296	4.6e-294
bHLH	TFmatrixID_0559	RDDVCCACGTGGVMVNB	5.41e-293	3.3e-289	1.32e-286
TCP	TFmatrixID_0438	GGGSCCCAC	6.07e-264	9.48e-260	3.79e-257
AP2/ERF-ERF	TFmatrixID_0107	NMGCCGHMN	3.51e-261	4.82e-257	1.93e-254
TCP	TFmatrixID_0436	YKGGGACCAC	1.02e-248	1.37e-244	5.46e-242
TCP	TFmatrixID_0439	GGGCCCAC	1.23e-240	1.37e-236	5.48e-234
AP2/ERF-ERF	TFmatrixID_0066	NMRCCGHHN	2.23e-226	3.04e-222	1.22e-219
MADS-MIKC	TFmatrixID_0493	WNCCAAAAAWGGAAA	1.15e-224	1.93e-220	7.72e-218
AP2/ERF-ERF	TFmatrixID_0113	NNNGSCGYNN	1.16e-220	1.41e-216	5.62e-214
AP2/ERF-ERF	TFmatrixID_0487	CGSYGCCCCC	1.44e-217	1.87e-213	7.47e-211
AP2/ERF-ERF	TFmatrixID_0080	NHRCCGACRN	3.67e-207	4.67e-203	1.87e-200
bHLH	TFmatrixID_0167	GGCACGTGCC	1.97e-198	1.03e-194	4.13e-192
TCP	TFmatrixID_0425	RTGGKMCCAY	1.17e-190	2.21e-186	8.86e-184
bZIP	TFmatrixID_0193	ACACGTGT	3.86e-183	2.74e-179	1.1e-176
TCP	TFmatrixID_0440	GGGACCAY	1.97e-182	2.66e-178	1.07e-175
AP2/ERF-ERF	TFmatrixID_0067	CRCCGMCMWN	4.25e-173	6.44e-169	2.58e-166
HB-HD-ZIP	TFmatrixID_0282	NNWTAWATTATNN	1.87e-168	3.64e-164	1.46e-161
AP2/ERF-ERF	TFmatrixID_0103	NNVGCCGNCN	4.44e-138	6.63e-134	2.65e-131
AP2/ERF-ERF	TFmatrixID_0070	NYRCCGACD	2e-137	2.54e-133	1.01e-130
AP2/ERF-ERF	TFmatrixID_0064	YRCCGNCMN	8.87e-117	1.23e-112	4.9e-110
TCP	TFmatrixID_0428	NBGKNNMCVN	4.46e-106	1.07e-101	4.28e-99
MYB	TFmatrixID_0521	RGGGGGTAGGTGS	2.17e-100	1.65e-96	6.62e-94
CAMTA	TFmatrixID_0221	NNDVCGCGT	3.16e-99	3.25e-95	1.3e-92
AP2/ERF-ERF	TFmatrixID_0106	CGCCGGCA	4.26e-93	3.46e-89	1.39e-86
AP2/ERF-ERF	TFmatrixID_0088	CACCGACA	1.98e-89	1.52e-85	6.07e-83
bZIP	TFmatrixID_0533	HNACGTCABSV	4.69e-88	4.37e-84	1.75e-81
AP2/ERF-ERF	TFmatrixID_0072	NNGSYGNN	5.87e-88	7.69e-84	3.08e-81
MADS-MIKC	TFmatrixID_0501	WWCCAAAARWRGAAA	3.03e-86	4.21e-82	1.69e-79
AP2/ERF-ERF	TFmatrixID_0118	CACCGACA	1.89e-84	1.6e-80	6.38e-78
MYB	TFmatrixID_0352	GGTWGGTR	3.13e-81	5.04e-77	2.02e-74
bHLH	TFmatrixID_0176	NCCACTTGN	2.19e-80	2.33e-76	9.33e-74
AP2/ERF-ERF	TFmatrixID_0119	NCACCGACMN	3.62e-80	3.09e-76	1.24e-73
AP2/ERF-ERF	TFmatrixID_0121	CACCGACM	4.9e-78	4.01e-74	1.6e-71
NAC	TFmatrixID_0396	NTTRCGTWWN	7.31e-76	1.3e-71	5.2e-69
NAC	TFmatrixID_0385	NNTGGCKTGYNN	1.5e-63	2.41e-59	9.64e-57
MYB-related	TFmatrixID_0320	NAGATATTW	5.06e-40	3e-36	1.2e-33
NAC	TFmatrixID_0381	RTTACGTR	9.12e-40	5.55e-36	2.22e-33
MYB-related	TFmatrixID_0364	WAATATCT	9.16e-40	9.89e-36	3.96e-33
MYB-related	TFmatrixID_0372	YNYYATCCN	1.87e-36	3.28e-32	1.31e-29
HB-HD-ZIP	TFmatrixID_0288	NCATTAATTAN	5.26e-25	6.97e-21	2.79e-18
B3	TFmatrixID_0510	CGCATGCRS	7.21e-19	4.81e-15	1.92e-12
MYB-related	TFmatrixID_0369	WAATATCTN	2.91e-18	3.88e-14	1.55e-11
AP2/ERF-ERF	TFmatrixID_0498	CCTCGTAC	8.1e-14	4.58e-10	1.83e-07
E2F-DP	TFmatrixID_0252	DSGCGCCHWN	1.27e-13	1.25e-09	5.01e-07
MYB-related	TFmatrixID_0328	YGGATAAB	2.39e-12	2.07e-08	8.26e-06
SBP	TFmatrixID_0402	NGTACGDNN	5.94e-12	2.79e-08	1.12e-05
AP2/ERF-ERF	TFmatrixID_0086	NBRCCGACAT	2.11e-11	1.7e-07	6.82e-05
MYB-related	TFmatrixID_0323	NWAATATCYN	3.68e-11	5.7e-07	0.000228

## Sheet: Table S5
Table S5. Gene ontology (GO) terms potentially targeted by the specific TF families.
TF family	GO term
AP2	GO:0009058
AP2	GO:0006412
AP2	GO:0044249
AP2	GO:0010467
AP2	GO:0009059
AP2	GO:0034645
AP2	GO:0055086
AP2	GO:0006753
AP2	GO:0009117
AP2	GO:0044237
AP2	GO:0009259
AP2	GO:0006163
AP2	GO:0009150
AP2	GO:0009166
AP2	GO:0009261
AP2	GO:0006195
AP2	GO:0009143
AP2	GO:0009146
AP2	GO:0046700
AP2	GO:0009207
AP2	GO:0009203
AP2	GO:0009154
AP2	GO:0009199
AP2	GO:0009144
AP2	GO:0009205
AP2	GO:0009141
AP2	GO:0006184
AP2	GO:0044281
AP2	GO:0005198
AP2	GO:0003735
AP2	GO:0003723
AP2	GO:0003676
AP2	GO:0044444
AP2	GO:0005840
AP2	GO:0005622
AP2	GO:0030529
AP2	GO:0032991
AP2	GO:0005737
AP2	GO:0043232
AP2	GO:0043228
AP2	GO:0044424
AP2	GO:0043229
AP2	GO:0043226
AP2	GO:0044431
AP2	GO:0005794
AP2	GO:0030120
AP2	GO:0044433
AP2	GO:0030662
AP2	GO:0012506
AP2	GO:0031988
AP2	GO:0031982
AP2	GO:0031410
AP2	GO:0016023
AP2	GO:0030135
AP2	GO:0030659
HB-HD-ZIP	GO:0080090
HB-HD-ZIP	GO:0009889
HB-HD-ZIP	GO:0006355
HB-HD-ZIP	GO:0010556
HB-HD-ZIP	GO:0051171
HB-HD-ZIP	GO:0044249
HB-HD-ZIP	GO:0051252
HB-HD-ZIP	GO:0031326
HB-HD-ZIP	GO:0031323
HB-HD-ZIP	GO:0045449
HB-HD-ZIP	GO:0019219
HB-HD-ZIP	GO:0009058
HB-HD-ZIP	GO:0015979
HB-HD-ZIP	GO:0006350
HB-HD-ZIP	GO:0032774
HB-HD-ZIP	GO:0010468
HB-HD-ZIP	GO:0006351
HB-HD-ZIP	GO:0034645
HB-HD-ZIP	GO:0060255
HB-HD-ZIP	GO:0009059
HB-HD-ZIP	GO:0019222
HB-HD-ZIP	GO:0010467
HB-HD-ZIP	GO:0050794
HB-HD-ZIP	GO:0050789
HB-HD-ZIP	GO:0016070
HB-HD-ZIP	GO:0030528
HB-HD-ZIP	GO:0003700
HB-HD-ZIP	GO:0034357
HB-HD-ZIP	GO:0009521
HB-HD-ZIP	GO:0009579
HB-HD-ZIP	GO:0009522
MADS-MIKC	GO:0009058
MADS-MIKC	GO:0044249
MADS-MIKC	GO:0034645
MADS-MIKC	GO:0009059
MADS-MIKC	GO:0010467
MADS-MIKC	GO:0044237
MADS-MIKC	GO:0019219
MADS-MIKC	GO:0006355
MADS-MIKC	GO:0051252
MADS-MIKC	GO:0051171
MADS-MIKC	GO:0045449
MADS-MIKC	GO:0080090
MADS-MIKC	GO:0010556
MADS-MIKC	GO:0009889
MADS-MIKC	GO:0031326
MADS-MIKC	GO:0031323
MADS-MIKC	GO:0006351
MADS-MIKC	GO:0006350
MADS-MIKC	GO:0019222
MADS-MIKC	GO:0032774
MADS-MIKC	GO:0060255
MADS-MIKC	GO:0010468
MADS-MIKC	GO:0009987
MADS-MIKC	GO:0016070
MADS-MIKC	GO:0050794
MADS-MIKC	GO:0009199
MADS-MIKC	GO:0009144
MADS-MIKC	GO:0009205
MADS-MIKC	GO:0050789
MADS-MIKC	GO:0009141
MADS-MIKC	GO:0006807
MYB	GO:0009058
MYB	GO:0015979
MYB	GO:0044249
MYB	GO:0044237
MYB	GO:0010467
MYB	GO:0034645
MYB	GO:0009059
MYB	GO:0008152
MYB	GO:0010556
MYB	GO:0009889
MYB	GO:0006355
MYB	GO:0051252
MYB	GO:0065003
MYB	GO:0031326
MYB	GO:0045449
MYB	GO:0019219
MYB	GO:0051171
MYB	GO:0080090
MYB	GO:0010468
MYB	GO:0031323
MYB	GO:0060255
MYB	GO:0044281
MYB	GO:0006753
MYB	GO:0019222
MYB	GO:0006350
MYB	GO:0006351
MYB	GO:0016070
MYB	GO:0009117
MYB	GO:0032774
MYB	GO:0043933
MYB	GO:0006461
MYB	GO:0070271
MYB	GO:0055086
MYB	GO:0044085
MYB	GO:0044238
MYB	GO:0006807
MYB	GO:0009987
MYB	GO:0034641
MYB	GO:0030528
MYB	GO:0003700
NAC	GO:0009579
NAC	GO:0005622
NAC	GO:0009521
NAC	GO:0034357
NAC	GO:0032991
TCP	GO:0010556
TCP	GO:0006753
TCP	GO:0045449
TCP	GO:0019219
TCP	GO:0009889
TCP	GO:0019222
TCP	GO:0055086
TCP	GO:0006355
TCP	GO:0051252
TCP	GO:0009058
TCP	GO:0009059
TCP	GO:0009117
TCP	GO:0051171
TCP	GO:0044249
TCP	GO:0031326
TCP	GO:0031323
TCP	GO:0010468
TCP	GO:0080090
TCP	GO:0060255
TCP	GO:0034645
TCP	GO:0006351
TCP	GO:0006350
TCP	GO:0032774
TCP	GO:0046700
TCP	GO:0009166
TCP	GO:0009261
TCP	GO:0006195
TCP	GO:0009143
TCP	GO:0009146
TCP	GO:0009207
TCP	GO:0009203
TCP	GO:0009154
TCP	GO:0010467
TCP	GO:0009199
TCP	GO:0009144
TCP	GO:0009205
TCP	GO:0009141
TCP	GO:0006184
TCP	GO:0009150
TCP	GO:0030528
bHLH	GO:0045449
bHLH	GO:0019219
bHLH	GO:0019222
bHLH	GO:0006355
bHLH	GO:0051252
bHLH	GO:0051171
bHLH	GO:0080090
bHLH	GO:0031323
bHLH	GO:0010556
bHLH	GO:0009889
bHLH	GO:0060255
bHLH	GO:0031326
bHLH	GO:0016070
bHLH	GO:0009058
bHLH	GO:0006351
bHLH	GO:0006350
bHLH	GO:0032774
bHLH	GO:0010468
bHLH	GO:0044249
bHLH	GO:0009166
bHLH	GO:0009261
bHLH	GO:0006195
bHLH	GO:0009143
bHLH	GO:0009146
bHLH	GO:0009207
bHLH	GO:0009203
bHLH	GO:0009154
bHLH	GO:0065003
bHLH	GO:0010467
bHLH	GO:0043933
bHLH	GO:0046700
bHLH	GO:0006461
bHLH	GO:0070271
bHLH	GO:0006807
bHLH	GO:0006184
bHLH	GO:0050794
bHLH	GO:0050789
bHLH	GO:0009199
bHLH	GO:0009144
bHLH	GO:0009205
bHLH	GO:0009141
bHLH	GO:0030528
bHLH	GO:0003700
bHLH	GO:0003913
bHLH	GO:0051536
bHLH	GO:0051540
bHLH	GO:0034357
bHLH	GO:0009579
bHLH	GO:0009521
bZIP	GO:0009058
bZIP	GO:0044249
bZIP	GO:0045449
bZIP	GO:0019219
bZIP	GO:0006355
bZIP	GO:0006350
bZIP	GO:0006351
bZIP	GO:0032774
bZIP	GO:0051252
bZIP	GO:0051171
bZIP	GO:0065003
bZIP	GO:0031323
bZIP	GO:0010467
bZIP	GO:0016070
bZIP	GO:0010556
bZIP	GO:0009889
bZIP	GO:0031326
bZIP	GO:0080090
bZIP	GO:0019222
bZIP	GO:0034645
bZIP	GO:0060255
bZIP	GO:0009059
bZIP	GO:0010468
bZIP	GO:0006461
bZIP	GO:0070271
bZIP	GO:0044237
bZIP	GO:0043933
bZIP	GO:0006352
bZIP	GO:0003700
bZIP	GO:0030528
bZIP	GO:0005622
bZIP	GO:0034357
bZIP	GO:0044424
bZIP	GO:0009521
bZIP	GO:0009579
bZIP	GO:0043229
bZIP	GO:0043226
bZIP	GO:0043227
bZIP	GO:0043231

## Sheet: Table S6
Table S6. The genomic annotation of H3K27me3-enriched peaks in the leaf of W05.
Chromosome	Start	End	Width	Name	Annotation	Gene ID	Distance To TSS
Chr01	71050	71778	729	H3K27me3_Peak00001	Distal Intergenic	Glysoja.01G000001	-10149
Chr01	131904	132797	894	H3K27me3_Peak00002	Promoter (<=1kb)	Glysoja.01G000003	-404
Chr01	196222	196768	547	H3K27me3_Peak00003	Intron (Glysoja.01G000008.1/Glysoja.01G000008, intron 3 of 5)	Glysoja.01G000008	5674
Chr01	282338	282759	422	H3K27me3_Peak00004	Promoter (<=1kb)	Glysoja.01G000014	0
Chr01	323081	324050	970	H3K27me3_Peak00005	Promoter (<=1kb)	Glysoja.01G000019	0
Chr01	324413	326513	2101	H3K27me3_Peak00006	Promoter (<=1kb)	Glysoja.01G000020	-823
Chr01	352759	353747	989	H3K27me3_Peak00007	Distal Intergenic	Glysoja.01G000023	-4638
Chr01	354439	354938	500	H3K27me3_Peak00008	Distal Intergenic	Glysoja.01G000023	-3447
Chr01	362091	362985	895	H3K27me3_Peak00009	3' UTR	Glysoja.01G000023	3706
Chr01	367008	367224	217	H3K27me3_Peak00010	Promoter (1-2kb)	Glysoja.01G000024	-1682
Chr01	375128	375562	435	H3K27me3_Peak00011	Promoter (<=1kb)	Glysoja.01G000026	75
Chr01	438966	439499	534	H3K27me3_Peak00012	Promoter (1-2kb)	Glysoja.01G000039	-1493
Chr01	441412	442558	1147	H3K27me3_Peak00013	Distal Intergenic	Glysoja.01G000039	-3939
Chr01	449212	449887	676	H3K27me3_Peak00014	Promoter (1-2kb)	Glysoja.01G000040	1092
Chr01	501976	503013	1038	H3K27me3_Peak00015	Promoter (<=1kb)	Glysoja.01G000052	180
Chr01	513574	514529	956	H3K27me3_Peak00016	Distal Intergenic	Glysoja.01G000052	-10381
Chr01	539292	539624	333	H3K27me3_Peak00017	Promoter (<=1kb)	Glysoja.01G000054	0
Chr01	540089	540506	418	H3K27me3_Peak00018	Promoter (<=1kb)	Glysoja.01G000054	619
Chr01	540921	541342	422	H3K27me3_Peak00019	Promoter (1-2kb)	Glysoja.01G000054	1451
Chr01	578801	579007	207	H3K27me3_Peak00020	Promoter (<=1kb)	Glysoja.01G000058	62
Chr01	580014	580549	536	H3K27me3_Peak00021	Promoter (1-2kb)	Glysoja.01G000058	1275
Chr01	600019	600562	544	H3K27me3_Peak00022	Promoter (1-2kb)	Glysoja.01G000060	-1174
Chr01	603409	604122	714	H3K27me3_Peak00023	Promoter (<=1kb)	Glysoja.01G000061	157
Chr01	727198	727572	375	H3K27me3_Peak00024	Distal Intergenic	Glysoja.01G000072	-10541
Chr01	729815	730274	460	H3K27me3_Peak00025	Distal Intergenic	Glysoja.01G000073	12034
Chr01	740326	741869	1544	H3K27me3_Peak00026	Promoter (<=1kb)	Glysoja.01G000073	439
Chr01	749913	750386	474	H3K27me3_Peak00027	Distal Intergenic	Glysoja.01G000073	-7605
Chr01	836559	837887	1329	H3K27me3_Peak00028	Promoter (<=1kb)	Glysoja.01G000084	32
Chr01	838543	838949	407	H3K27me3_Peak00029	Exon (Glysoja.01G000084.1/Glysoja.01G000084, exon 4 of 9)	Glysoja.01G000084	2016
Chr01	843011	843202	192	H3K27me3_Peak00030	Exon (Glysoja.01G000084.1/Glysoja.01G000084, exon 7 of 9)	Glysoja.01G000084	6484
Chr01	915333	916213	881	H3K27me3_Peak00031	Promoter (<=1kb)	Glysoja.01G000092	0
Chr01	980971	981376	406	H3K27me3_Peak00032	Promoter (<=1kb)	Glysoja.01G000098	105
Chr01	983209	984547	1339	H3K27me3_Peak00033	3' UTR	Glysoja.01G000098	2343
Chr01	1024188	1024468	281	H3K27me3_Peak00034	Promoter (<=1kb)	Glysoja.01G000103	-86
Chr01	1119904	1120988	1085	H3K27me3_Peak00035	Promoter (<=1kb)	Glysoja.01G000116	126
Chr01	1156309	1156652	344	H3K27me3_Peak00036	Promoter (<=1kb)	Glysoja.01G000118	624
Chr01	1167836	1168571	736	H3K27me3_Peak00037	Distal Intergenic	Glysoja.01G000119	8378
Chr01	1169647	1170791	1145	H3K27me3_Peak00038	Distal Intergenic	Glysoja.01G000120	-7295
Chr01	1189840	1190488	649	H3K27me3_Peak00039	Exon (Glysoja.01G000122.1/Glysoja.01G000122, exon 5 of 8)	Glysoja.01G000122	4186
Chr01	1193453	1193817	365	H3K27me3_Peak00040	Promoter (<=1kb)	Glysoja.01G000122	857
Chr01	1203298	1203738	441	H3K27me3_Peak00041	Promoter (1-2kb)	Glysoja.01G000123	-1260
Chr01	1205066	1206216	1151	H3K27me3_Peak00042	Promoter (<=1kb)	Glysoja.01G000123	63
Chr01	1206884	1208448	1565	H3K27me3_Peak00043	Promoter (1-2kb)	Glysoja.01G000123	1881
Chr01	1210071	1211740	1670	H3K27me3_Peak00044	3' UTR	Glysoja.01G000124	3960
Chr01	1212183	1212743	561	H3K27me3_Peak00045	Intron (Glysoja.01G000124.1/Glysoja.01G000124, intron 4 of 6)	Glysoja.01G000124	2957
Chr01	1214052	1214288	237	H3K27me3_Peak00046	Promoter (1-2kb)	Glysoja.01G000124	1412
Chr01	1215084	1215486	403	H3K27me3_Peak00047	Promoter (<=1kb)	Glysoja.01G000124	214
Chr01	1221103	1221789	687	H3K27me3_Peak00048	Distal Intergenic	Glysoja.01G000124	-5403
Chr01	1223560	1223902	343	H3K27me3_Peak00049	Downstream (2-3kb)	Glysoja.01G000125	6200
Chr01	1226598	1227148	551	H3K27me3_Peak00050	Exon (Glysoja.01G000125.1/Glysoja.01G000125, exon 5 of 5)	Glysoja.01G000125	2954
Chr01	1228974	1230030	1057	H3K27me3_Peak00051	Promoter (<=1kb)	Glysoja.01G000125	72
Chr01	1257342	1257780	439	H3K27me3_Peak00052	Promoter (1-2kb)	Glysoja.01G000129	1877
Chr01	1258401	1259672	1272	H3K27me3_Peak00053	Promoter (<=1kb)	Glysoja.01G000129	0
Chr01	1306116	1306284	169	H3K27me3_Peak00054	Promoter (1-2kb)	Glysoja.01G000132	1961
Chr01	1309428	1311050	1623	H3K27me3_Peak00055	3' UTR	Glysoja.01G000133	5123
Chr01	1311888	1313337	1450	H3K27me3_Peak00056	Exon (Glysoja.01G000133.1/Glysoja.01G000133, exon 4 of 5)	Glysoja.01G000133	2836
Chr01	1314374	1314626	253	H3K27me3_Peak00057	Promoter (1-2kb)	Glysoja.01G000133	1547
Chr01	1317173	1319736	2564	H3K27me3_Peak00058	Promoter (<=1kb)	Glysoja.01G000133	-1000
Chr01	1320312	1321035	724	H3K27me3_Peak00059	3' UTR	Glysoja.01G000133	-4139
Chr01	1323570	1324505	936	H3K27me3_Peak00060	Intron (Glysoja.01G000134.1/Glysoja.01G000134, intron 1 of 6)	Glysoja.01G000134	4506
Chr01	1392505	1393274	770	H3K27me3_Peak00061	Promoter (<=1kb)	Glysoja.01G000139	107
Chr01	1396457	1396675	219	H3K27me3_Peak00062	Distal Intergenic	Glysoja.01G000139	-3076
Chr01	1405599	1405961	363	H3K27me3_Peak00063	Distal Intergenic	Glysoja.01G000139	-12218
Chr01	1423866	1424676	811	H3K27me3_Peak00064	Promoter (1-2kb)	Glysoja.01G000141	1858
Chr01	1445690	1446722	1033	H3K27me3_Peak00065	Promoter (<=1kb)	Glysoja.01G000144	829
Chr01	1449489	1450622	1134	H3K27me3_Peak00066	3' UTR	Glysoja.01G000144	4628
Chr01	1466075	1466487	413	H3K27me3_Peak00067	Promoter (<=1kb)	Glysoja.01G000145	-290
Chr01	1498938	1500092	1155	H3K27me3_Peak00068	Promoter (<=1kb)	Glysoja.01G000146	0
Chr01	1511430	1512098	669	H3K27me3_Peak00069	Distal Intergenic	Glysoja.01G000147	-6569
Chr01	1549235	1549529	295	H3K27me3_Peak00070	Promoter (<=1kb)	Glysoja.01G000153	18
Chr01	1550055	1550568	514	H3K27me3_Peak00071	Promoter (<=1kb)	Glysoja.01G000153	838
Chr01	1558549	1558784	236	H3K27me3_Peak00072	Promoter (<=1kb)	Glysoja.01G000154	17
Chr01	1634110	1634479	370	H3K27me3_Peak00073	Promoter (<=1kb)	Glysoja.01G000163	75
Chr01	1635001	1635943	943	H3K27me3_Peak00074	Promoter (<=1kb)	Glysoja.01G000163	966
Chr01	1688205	1688771	567	H3K27me3_Peak00075	Promoter (<=1kb)	Glysoja.01G000169	167
Chr01	1706483	1706705	223	H3K27me3_Peak00076	Promoter (1-2kb)	Glysoja.01G000172	-1945
Chr01	1708677	1709214	538	H3K27me3_Peak00077	Promoter (<=1kb)	Glysoja.01G000172	27
Chr01	1732293	1732628	336	H3K27me3_Peak00078	Distal Intergenic	Glysoja.01G000173	-4386
Chr01	1755078	1755276	199	H3K27me3_Peak00079	Distal Intergenic	Glysoja.01G000174	-2718
Chr01	1770197	1770631	435	H3K27me3_Peak00080	Promoter (<=1kb)	Glysoja.01G000175	99
Chr01	1775806	1776228	423	H3K27me3_Peak00081	Distal Intergenic	Glysoja.01G000176	-2506
Chr01	1778461	1779856	1396	H3K27me3_Peak00082	Promoter (<=1kb)	Glysoja.01G000177	0
Chr01	1781743	1783436	1694	H3K27me3_Peak00083	Promoter (<=1kb)	Glysoja.01G000178	0
Chr01	1801375	1802168	794	H3K27me3_Peak00084	Distal Intergenic	Glysoja.01G000180	-7838
Chr01	1839199	1839555	357	H3K27me3_Peak00085	Downstream (2-3kb)	Glysoja.01G000184	3354
Chr01	1842210	1842785	576	H3K27me3_Peak00086	Promoter (<=1kb)	Glysoja.01G000184	124
Chr01	1878173	1879091	919	H3K27me3_Peak00087	Exon (Glysoja.01G000189.1/Glysoja.01G000189, exon 6 of 13)	Glysoja.01G000189	4501
Chr01	1879784	1880110	327	H3K27me3_Peak00088	Intron (Glysoja.01G000189.1/Glysoja.01G000189, intron 5 of 12)	Glysoja.01G000189	3482
Chr01	1882776	1883747	972	H3K27me3_Peak00089	Promoter (<=1kb)	Glysoja.01G000189	0
Chr01	1903438	1904047	610	H3K27me3_Peak00090	Promoter (1-2kb)	Glysoja.01G000190	1772
Chr01	1941706	1942131	426	H3K27me3_Peak00091	Promoter (1-2kb)	Glysoja.01G000192	1567
Chr01	1943330	1944119	790	H3K27me3_Peak00092	3' UTR	Glysoja.01G000192	3191
Chr01	1947848	1948179	332	H3K27me3_Peak00093	Distal Intergenic	Glysoja.01G000192	7709
Chr01	1952802	1953267	466	H3K27me3_Peak00094	Distal Intergenic	Glysoja.01G000193	-4103
Chr01	1953870	1954747	878	H3K27me3_Peak00095	Distal Intergenic	Glysoja.01G000193	-2623
Chr01	1978364	1979335	972	H3K27me3_Peak00096	Distal Intergenic	Glysoja.01G000194	-8829
Chr01	1995046	1995321	276	H3K27me3_Peak00097	Exon (Glysoja.01G000195.1/Glysoja.01G000195, exon 8 of 8)	Glysoja.01G000195	5347
Chr01	2014308	2015092	785	H3K27me3_Peak00098	Promoter (<=1kb)	Glysoja.01G000197	0
Chr01	2015914	2016702	789	H3K27me3_Peak00099	Promoter (1-2kb)	Glysoja.01G000197	1558
Chr01	2017270	2018359	1090	H3K27me3_Peak00100	3' UTR	Glysoja.01G000197	2914
Chr01	2077394	2078750	1357	H3K27me3_Peak00101	Promoter (<=1kb)	Glysoja.01G000201	269
Chr01	2082047	2083203	1157	H3K27me3_Peak00102	Distal Intergenic	Glysoja.01G000201	-3028
Chr01	2083592	2083848	257	H3K27me3_Peak00103	Distal Intergenic	Glysoja.01G000201	-4573
Chr01	2084983	2085267	285	H3K27me3_Peak00104	Distal Intergenic	Glysoja.01G000201	-5964
Chr01	2090148	2091295	1148	H3K27me3_Peak00105	Promoter (<=1kb)	Glysoja.01G000202	0
Chr01	2091790	2093368	1579	H3K27me3_Peak00106	Promoter (<=1kb)	Glysoja.01G000203	0
Chr01	2094078	2094662	585	H3K27me3_Peak00107	Promoter (1-2kb)	Glysoja.01G000203	1693
Chr01	2095436	2096151	716	H3K27me3_Peak00108	Distal Intergenic	Glysoja.01G000203	3051
Chr01	2123807	2124378	572	H3K27me3_Peak00109	Exon (Glysoja.01G000205.1/Glysoja.01G000205, exon 3 of 5)	Glysoja.01G000205	2777
Chr01	2126913	2127249	337	H3K27me3_Peak00110	Promoter (<=1kb)	Glysoja.01G000205	0
Chr01	2135477	2135836	360	H3K27me3_Peak00111	Promoter (<=1kb)	Glysoja.01G000206	0
Chr01	2136915	2137640	726	H3K27me3_Peak00112	Promoter (1-2kb)	Glysoja.01G000206	1254
Chr01	2139626	2142243	2618	H3K27me3_Peak00113	Promoter (<=1kb)	Glysoja.01G000207	0
Chr01	2144851	2145298	448	H3K27me3_Peak00114	Distal Intergenic	Glysoja.01G000208	-2631
Chr01	2150805	2151393	589	H3K27me3_Peak00115	Promoter (1-2kb)	Glysoja.01G000209	-1829
Chr01	2153506	2154992	1487	H3K27me3_Peak00116	Promoter (<=1kb)	Glysoja.01G000209	284
Chr01	2155835	2156677	843	H3K27me3_Peak00117	Distal Intergenic	Glysoja.01G000209	2613
Chr01	2180373	2180586	214	H3K27me3_Peak00118	Downstream (2-3kb)	Glysoja.01G000211	7521
Chr01	2206396	2206821	426	H3K27me3_Peak00119	Promoter (<=1kb)	Glysoja.01G000216	132
Chr01	2207466	2207941	476	H3K27me3_Peak00120	Promoter (1-2kb)	Glysoja.01G000216	1202
Chr01	2212976	2213178	203	H3K27me3_Peak00121	Promoter (<=1kb)	Glysoja.01G000218	-511
Chr01	2228159	2229579	1421	H3K27me3_Peak00122	Promoter (<=1kb)	Glysoja.01G000221	145
Chr01	2256608	2257379	772	H3K27me3_Peak00123	Exon (Glysoja.01G000223.1/Glysoja.01G000223, exon 7 of 10)	Glysoja.01G000223	3161
Chr01	2258253	2260183	1931	H3K27me3_Peak00124	Promoter (<=1kb)	Glysoja.01G000223	357
Chr01	2267496	2267881	386	H3K27me3_Peak00125	Distal Intergenic	Glysoja.01G000223	-6956
Chr01	2269552	2270473	922	H3K27me3_Peak00126	Distal Intergenic	Glysoja.01G000223	-9012
Chr01	2342251	2342633	383	H3K27me3_Peak00127	Distal Intergenic	Glysoja.01G000228	-3922
Chr01	2446553	2447395	843	H3K27me3_Peak00128	Promoter (<=1kb)	Glysoja.01G000236	0
Chr01	2461857	2462480	624	H3K27me3_Peak00129	Promoter (<=1kb)	Glysoja.01G000238	231
Chr01	2503019	2503953	935	H3K27me3_Peak00130	Promoter (<=1kb)	Glysoja.01G000241	0
Chr01	2508392	2508856	465	H3K27me3_Peak00131	Promoter (1-2kb)	Glysoja.01G000242	1744
Chr01	2569101	2569391	291	H3K27me3_Peak00132	Promoter (<=1kb)	Glysoja.01G000248	0
Chr01	2577572	2579057	1486	H3K27me3_Peak00133	Promoter (<=1kb)	Glysoja.01G000249	0
Chr01	2612193	2612691	499	H3K27me3_Peak00134	Promoter (<=1kb)	Glysoja.01G000250	0
Chr01	2615649	2615916	268	H3K27me3_Peak00135	Distal Intergenic	Glysoja.01G000250	3436
Chr01	2628103	2628968	866	H3K27me3_Peak00136	Promoter (<=1kb)	Glysoja.01G000251	392
Chr01	2640001	2640374	374	H3K27me3_Peak00137	Distal Intergenic	Glysoja.01G000251	12290
Chr01	2648485	2648751	267	H3K27me3_Peak00138	Distal Intergenic	Glysoja.01G000252	-10002
Chr01	2695720	2698349	2630	H3K27me3_Peak00139	Promoter (<=1kb)	Glysoja.01G000253	4
Chr01	2717454	2717763	310	H3K27me3_Peak00140	Promoter (<=1kb)	Glysoja.01G000255	354
Chr01	2754648	2754963	316	H3K27me3_Peak00141	Promoter (1-2kb)	Glysoja.01G000258	-1067
Chr01	2766060	2766675	616	H3K27me3_Peak00142	Promoter (1-2kb)	Glysoja.01G000260	1628
Chr01	2767627	2768140	514	H3K27me3_Peak00143	Promoter (<=1kb)	Glysoja.01G000260	163
Chr01	2798044	2799169	1126	H3K27me3_Peak00144	Distal Intergenic	Glysoja.01G000264	-2414
Chr01	2821983	2822377	395	H3K27me3_Peak00145	Promoter (<=1kb)	Glysoja.01G000265	-41
Chr01	2874269	2874496	228	H3K27me3_Peak00146	Exon (Glysoja.01G000271.1/Glysoja.01G000271, exon 4 of 5)	Glysoja.01G000271	2756
Chr01	2875119	2875588	470	H3K27me3_Peak00147	Promoter (1-2kb)	Glysoja.01G000271	1664
Chr01	2876566	2877220	655	H3K27me3_Peak00148	Promoter (<=1kb)	Glysoja.01G000271	32
Chr01	2948505	2948904	400	H3K27me3_Peak00149	Promoter (1-2kb)	Glysoja.01G000279	1062
Chr01	2967879	2968203	325	H3K27me3_Peak00150	Intron (Glysoja.01G000282.1/Glysoja.01G000282, intron 3 of 4)	Glysoja.01G000282	6420
Chr01	2968657	2969218	562	H3K27me3_Peak00151	Exon (Glysoja.01G000282.2/Glysoja.01G000282, exon 4 of 6)	Glysoja.01G000282	5405
Chr01	2972764	2974439	1676	H3K27me3_Peak00152	Promoter (<=1kb)	Glysoja.01G000282	184
Chr01	2977648	2977932	285	H3K27me3_Peak00153	Distal Intergenic	Glysoja.01G000282	-3025
Chr01	2981002	2981216	215	H3K27me3_Peak00154	Distal Intergenic	Glysoja.01G000282	-6379
Chr01	3004372	3004614	243	H3K27me3_Peak00155	Promoter (1-2kb)	Glysoja.01G000285	-1146
Chr01	3007391	3008589	1199	H3K27me3_Peak00156	Distal Intergenic	Glysoja.01G000285	-4165
Chr01	3010546	3011337	792	H3K27me3_Peak00157	Distal Intergenic	Glysoja.01G000285	-7320
Chr01	3031743	3032216	474	H3K27me3_Peak00158	Distal Intergenic	Glysoja.01G000287	7310
Chr01	3039084	3039682	599	H3K27me3_Peak00159	Promoter (<=1kb)	Glysoja.01G000287	0
Chr01	3073795	3074423	629	H3K27me3_Peak00160	Distal Intergenic	Glysoja.01G000288	-4359
Chr01	3190755	3191040	286	H3K27me3_Peak00161	Promoter (<=1kb)	Glysoja.01G000301	457
Chr01	3254837	3255298	462	H3K27me3_Peak00162	Promoter (1-2kb)	Glysoja.01G000307	1967
Chr01	3352834	3353128	295	H3K27me3_Peak00163	Distal Intergenic	Glysoja.01G000315	-5497
Chr01	3444244	3445391	1148	H3K27me3_Peak00164	Promoter (1-2kb)	Glysoja.01G000322	1725
Chr01	3446348	3447409	1062	H3K27me3_Peak00165	Promoter (<=1kb)	Glysoja.01G000322	0
Chr01	3448728	3449011	284	H3K27me3_Peak00166	Promoter (1-2kb)	Glysoja.01G000322	-1612
Chr01	3591195	3591897	703	H3K27me3_Peak00167	Promoter (<=1kb)	Glysoja.01G000334	0
Chr01	3690831	3691039	209	H3K27me3_Peak00168	Promoter (<=1kb)	Glysoja.01G000345	263
Chr01	3766801	3767324	524	H3K27me3_Peak00169	Distal Intergenic	Glysoja.01G000349	-6813
Chr01	3874295	3874925	631	H3K27me3_Peak00170	Promoter (1-2kb)	Glysoja.01G000357	-1303
Chr01	3908075	3908937	863	H3K27me3_Peak00171	Distal Intergenic	Glysoja.01G000359	19357
Chr01	3918449	3918644	196	H3K27me3_Peak00172	Distal Intergenic	Glysoja.01G000359	9650
Chr01	3926984	3928227	1244	H3K27me3_Peak00173	Promoter (<=1kb)	Glysoja.01G000359	67
Chr01	3942661	3943495	835	H3K27me3_Peak00174	Promoter (<=1kb)	Glysoja.01G000362	222
Chr01	3957103	3958453	1351	H3K27me3_Peak00175	Promoter (<=1kb)	Glysoja.01G000363	0
Chr01	4039923	4040799	877	H3K27me3_Peak00176	Promoter (<=1kb)	Glysoja.01G000371	0
Chr01	4292823	4293079	257	H3K27me3_Peak00177	Promoter (<=1kb)	Glysoja.01G000387	80
Chr01	4300733	4301651	919	H3K27me3_Peak00178	Downstream (1-2kb)	Glysoja.01G000388	3892
Chr01	4357079	4357270	192	H3K27me3_Peak00179	Promoter (1-2kb)	Glysoja.01G000395	1172
Chr01	4372532	4373248	717	H3K27me3_Peak00180	Promoter (<=1kb)	Glysoja.01G000396	56
Chr01	4464085	4464637	553	H3K27me3_Peak00181	Promoter (<=1kb)	Glysoja.01G000406	0
Chr01	4522959	4523405	447	H3K27me3_Peak00182	Distal Intergenic	Glysoja.01G000411	12744
Chr01	4539798	4540730	933	H3K27me3_Peak00183	Distal Intergenic	Glysoja.01G000411	-3649
Chr01	4541387	4542109	723	H3K27me3_Peak00184	Distal Intergenic	Glysoja.01G000411	-5238
Chr01	4610146	4610595	450	H3K27me3_Peak00185	Intron (Glysoja.01G000415.1/Glysoja.01G000415, intron 6 of 7)	Glysoja.01G000416	6813
Chr01	4611963	4612567	605	H3K27me3_Peak00186	Exon (Glysoja.01G000415.1/Glysoja.01G000415, exon 8 of 8)	Glysoja.01G000416	4841
Chr01	4616833	4617601	769	H3K27me3_Peak00187	Promoter (<=1kb)	Glysoja.01G000416	0
Chr01	4710304	4711012	709	H3K27me3_Peak00188	Promoter (<=1kb)	Glysoja.01G000427	-928
Chr01	4744502	4744967	466	H3K27me3_Peak00189	Distal Intergenic	Glysoja.01G000429	-10081
Chr01	4815756	4816124	369	H3K27me3_Peak00190	Distal Intergenic	Glysoja.01G000433	17388
Chr01	4918440	4919331	892	H3K27me3_Peak00191	Promoter (<=1kb)	Glysoja.01G000437	0
Chr01	4938169	4938678	510	H3K27me3_Peak00192	Distal Intergenic	Glysoja.01G000438	-8900
Chr01	4989019	4989243	225	H3K27me3_Peak00193	Promoter (<=1kb)	Glysoja.01G000441	0
Chr01	5130399	5130612	214	H3K27me3_Peak00194	Distal Intergenic	Glysoja.01G000447	-9260
Chr01	5156364	5156969	606	H3K27me3_Peak00195	Distal Intergenic	Glysoja.01G000448	-4946
Chr01	5244286	5244899	614	H3K27me3_Peak00196	Distal Intergenic	Glysoja.01G000449	9726
Chr01	5269946	5270357	412	H3K27me3_Peak00197	Promoter (<=1kb)	Glysoja.01G000450	8
Chr01	5271232	5272058	827	H3K27me3_Peak00198	Promoter (<=1kb)	Glysoja.01G000450	-867
Chr01	5290098	5290383	286	H3K27me3_Peak00199	Downstream (<1kb)	Glysoja.01G000451	6291
Chr01	5301551	5301736	186	H3K27me3_Peak00200	Downstream (<1kb)	Glysoja.01G000451	-4877
Chr01	5327290	5327489	200	H3K27me3_Peak00201	Promoter (1-2kb)	Glysoja.01G000453	-1072
Chr01	5362645	5364143	1499	H3K27me3_Peak00202	Promoter (<=1kb)	Glysoja.01G000457	0
Chr01	5387310	5387588	279	H3K27me3_Peak00203	Promoter (<=1kb)	Glysoja.01G000461	20
Chr01	5417639	5418242	604	H3K27me3_Peak00204	Promoter (1-2kb)	Glysoja.01G000463	-1436
Chr01	5464986	5466847	1862	H3K27me3_Peak00205	Promoter (1-2kb)	Glysoja.01G000464	-1710
Chr01	5468372	5469393	1022	H3K27me3_Peak00206	Promoter (<=1kb)	Glysoja.01G000464	0
Chr01	5469998	5471344	1347	H3K27me3_Peak00207	Promoter (1-2kb)	Glysoja.01G000464	1441
Chr01	5475014	5476839	1826	H3K27me3_Peak00208	Promoter (<=1kb)	Glysoja.01G000465	-836
Chr01	5480328	5481103	776	H3K27me3_Peak00209	Exon (Glysoja.01G000465.1/Glysoja.01G000465, exon 5 of 12)	Glysoja.01G000465	2653
Chr01	5491174	5491528	355	H3K27me3_Peak00210	Distal Intergenic	Glysoja.01G000465	13499
Chr01	5501892	5502697	806	H3K27me3_Peak00211	Downstream (<1kb)	Glysoja.01G000466	5310
Chr01	5509729	5510173	445	H3K27me3_Peak00212	Promoter (<=1kb)	Glysoja.01G000466	-781
Chr01	5511111	5511661	551	H3K27me3_Peak00213	Distal Intergenic	Glysoja.01G000466	-2163
Chr01	5552540	5553106	567	H3K27me3_Peak00214	Promoter (1-2kb)	Glysoja.01G000469	1453
Chr01	5568388	5568636	249	H3K27me3_Peak00215	Distal Intergenic	Glysoja.01G000470	6510
Chr01	5578705	5579376	672	H3K27me3_Peak00216	Distal Intergenic	Glysoja.01G000471	-2071
Chr01	5621115	5621334	220	H3K27me3_Peak00217	Distal Intergenic	Glysoja.01G000475	-9538
Chr01	5631525	5632799	1275	H3K27me3_Peak00218	Distal Intergenic	Glysoja.01G000476	-6476
Chr01	5639393	5639740	348	H3K27me3_Peak00219	Promoter (<=1kb)	Glysoja.01G000476	118
Chr01	5666008	5668669	2662	H3K27me3_Peak00220	Distal Intergenic	Glysoja.01G000479	-3787
Chr01	5669552	5670579	1028	H3K27me3_Peak00221	Promoter (1-2kb)	Glysoja.01G000479	-1877
Chr01	5674542	5674877	336	H3K27me3_Peak00222	Exon (Glysoja.01G000479.1/Glysoja.01G000479, exon 4 of 4)	Glysoja.01G000479	2086
Chr01	5675985	5678166	2182	H3K27me3_Peak00223	Distal Intergenic	Glysoja.01G000479	3529
Chr01	5683618	5684083	466	H3K27me3_Peak00224	Promoter (<=1kb)	Glysoja.01G000480	406
Chr01	5822759	5823106	348	H3K27me3_Peak00225	Promoter (1-2kb)	Glysoja.01G000490	1458
Chr01	5824185	5824540	356	H3K27me3_Peak00226	Promoter (<=1kb)	Glysoja.01G000490	24
Chr01	5876108	5876522	415	H3K27me3_Peak00227	Promoter (<=1kb)	Glysoja.01G000492	962
Chr01	5880560	5881223	664	H3K27me3_Peak00228	Distal Intergenic	Glysoja.01G000492	-3076
Chr01	5924313	5925057	745	H3K27me3_Peak00229	Promoter (<=1kb)	Glysoja.01G000495	1
Chr01	6016858	6017417	560	H3K27me3_Peak00230	Distal Intergenic	Glysoja.01G000499	13969
Chr01	6089305	6089958	654	H3K27me3_Peak00231	Promoter (<=1kb)	Glysoja.01G000505	12
Chr01	6241819	6242382	564	H3K27me3_Peak00232	Distal Intergenic	Glysoja.01G000513	-11184
Chr01	6286649	6287641	993	H3K27me3_Peak00233	Distal Intergenic	Glysoja.01G000514	-25670
Chr01	6296555	6297986	1432	H3K27me3_Peak00234	Distal Intergenic	Glysoja.01G000514	-15325
Chr01	6313585	6314337	753	H3K27me3_Peak00235	Promoter (<=1kb)	Glysoja.01G000514	274
Chr01	6370351	6371340	990	H3K27me3_Peak00236	Distal Intergenic	Glysoja.01G000518	-3535
Chr01	6424983	6425387	405	H3K27me3_Peak00237	Downstream (2-3kb)	Glysoja.01G000523	6492
Chr01	6721935	6722683	749	H3K27me3_Peak00238	Distal Intergenic	Glysoja.01G000533	17565
Chr01	6843426	6844372	947	H3K27me3_Peak00239	Distal Intergenic	Glysoja.01G000537	-6733
Chr01	6912976	6913720	745	H3K27me3_Peak00240	Distal Intergenic	Glysoja.01G000541	-12121
Chr01	7078942	7079327	386	H3K27me3_Peak00241	Distal Intergenic	Glysoja.01G000546	-5562
Chr01	7433415	7433786	372	H3K27me3_Peak00242	Exon (Glysoja.01G000571.1/Glysoja.01G000571, exon 3 of 4)	Glysoja.01G000571	3012
Chr01	7436622	7437048	427	H3K27me3_Peak00243	Intron (Glysoja.01G000571.2/Glysoja.01G000571, intron 3 of 3)	Glysoja.01G000571	6219
Chr01	7809929	7810302	374	H3K27me3_Peak00244	Promoter (1-2kb)	Glysoja.01G000589	-1615
Chr01	7821761	7821993	233	H3K27me3_Peak00245	Distal Intergenic	Glysoja.01G000590	13033
Chr01	7996068	7998063	1996	H3K27me3_Peak00246	Distal Intergenic	Glysoja.01G000600	25183
Chr01	8028828	8029229	402	H3K27me3_Peak00247	Distal Intergenic	Glysoja.01G000601	-46859
Chr01	8180376	8181079	704	H3K27me3_Peak00248	Promoter (<=1kb)	Glysoja.01G000602	161
Chr01	8216615	8217236	622	H3K27me3_Peak00249	Promoter (<=1kb)	Glysoja.01G000604	-17
Chr01	8259513	8260758	1246	H3K27me3_Peak00250	Distal Intergenic	Glysoja.01G000604	42260
Chr01	8493425	8494322	898	H3K27me3_Peak00251	Promoter (<=1kb)	Glysoja.01G000613	252
Chr01	8530558	8532926	2369	H3K27me3_Peak00252	Promoter (<=1kb)	Glysoja.01G000614	0
Chr01	8771513	8771682	170	H3K27me3_Peak00253	Distal Intergenic	Glysoja.01G000626	24798
Chr01	8811569	8812572	1004	H3K27me3_Peak00254	Promoter (<=1kb)	Glysoja.01G000627	0
Chr01	8813265	8813700	436	H3K27me3_Peak00255	Promoter (1-2kb)	Glysoja.01G000627	1619
Chr01	8815403	8815937	535	H3K27me3_Peak00256	Exon (Glysoja.01G000627.1/Glysoja.01G000627, exon 4 of 5)	Glysoja.01G000627	3757
Chr01	8889509	8890529	1021	H3K27me3_Peak00257	Promoter (<=1kb)	Glysoja.01G000630	0
Chr01	8896665	8896835	171	H3K27me3_Peak00258	Distal Intergenic	Glysoja.01G000630	6961
Chr01	8912058	8912500	443	H3K27me3_Peak00259	Distal Intergenic	Glysoja.01G000631	21164
Chr01	9081087	9081646	560	H3K27me3_Peak00260	Distal Intergenic	Glysoja.01G000636	-22207
Chr01	9113628	9114048	421	H3K27me3_Peak00261	Distal Intergenic	Glysoja.01G000637	-8571
Chr01	9130718	9131100	383	H3K27me3_Peak00262	Distal Intergenic	Glysoja.01G000637	8099
Chr01	9160271	9160741	471	H3K27me3_Peak00263	Distal Intergenic	Glysoja.01G000640	-2730
Chr01	9163137	9164724	1588	H3K27me3_Peak00264	Promoter (<=1kb)	Glysoja.01G000640	0
Chr01	9166278	9166462	185	H3K27me3_Peak00265	Downstream (1-2kb)	Glysoja.01G000640	2807
Chr01	9372172	9372625	454	H3K27me3_Peak00266	Distal Intergenic	Glysoja.01G000650	18914
Chr01	9373645	9373940	296	H3K27me3_Peak00267	Distal Intergenic	Glysoja.01G000650	20387
Chr01	9381737	9382006	270	H3K27me3_Peak00268	Distal Intergenic	Glysoja.01G000650	28479
Chr01	9486760	9487195	436	H3K27me3_Peak00269	Intron (Glysoja.01G000651.1/Glysoja.01G000651, intron 2 of 7)	Glysoja.01G000651	5437
Chr01	9490260	9490484	225	H3K27me3_Peak00270	Intron (Glysoja.01G000651.1/Glysoja.01G000651, intron 4 of 7)	Glysoja.01G000651	8937
Chr01	9554011	9554635	625	H3K27me3_Peak00271	Distal Intergenic	Glysoja.01G000652	-42273
Chr01	9590401	9590767	367	H3K27me3_Peak00272	Distal Intergenic	Glysoja.01G000652	-6141
Chr01	9596666	9597458	793	H3K27me3_Peak00273	Promoter (<=1kb)	Glysoja.01G000652	0
Chr01	9599041	9599450	410	H3K27me3_Peak00274	Exon (Glysoja.01G000652.1/Glysoja.01G000652, exon 3 of 8)	Glysoja.01G000652	2133
Chr01	9651802	9652701	900	H3K27me3_Peak00275	Distal Intergenic	Glysoja.01G000653	19791
Chr01	9870579	9871078	500	H3K27me3_Peak00276	Distal Intergenic	Glysoja.01G000658	-53511
Chr01	9905237	9905767	531	H3K27me3_Peak00277	Distal Intergenic	Glysoja.01G000658	-18822
Chr01	10092346	10092938	593	H3K27me3_Peak00278	Distal Intergenic	Glysoja.01G000662	-5904
Chr01	10143863	10144106	244	H3K27me3_Peak00279	Distal Intergenic	Glysoja.01G000664	10016
Chr01	10346459	10347397	939	H3K27me3_Peak00280	Distal Intergenic	Glysoja.01G000675	-30824
Chr01	10364710	10365441	732	H3K27me3_Peak00281	Distal Intergenic	Glysoja.01G000675	-12780
Chr01	10457960	10458359	400	H3K27me3_Peak00282	Distal Intergenic	Glysoja.01G000677	-10051
Chr01	10674989	10675760	772	H3K27me3_Peak00283	Distal Intergenic	Glysoja.01G000681	19104
Chr01	10826043	10827160	1118	H3K27me3_Peak00284	Distal Intergenic	Glysoja.01G000687	-16196
Chr01	10856106	10856580	475	H3K27me3_Peak00285	Distal Intergenic	Glysoja.01G000687	12750
Chr01	10858501	10858735	235	H3K27me3_Peak00286	Distal Intergenic	Glysoja.01G000687	15145
Chr01	10927227	10927502	276	H3K27me3_Peak00287	Promoter (<=1kb)	Glysoja.01G000688	-28
Chr01	11024424	11025398	975	H3K27me3_Peak00288	Distal Intergenic	Glysoja.01G000689	-12077
Chr01	11074434	11075875	1442	H3K27me3_Peak00289	Downstream (<1kb)	Glysoja.01G000690	4062
Chr01	11156733	11157722	990	H3K27me3_Peak00290	Distal Intergenic	Glysoja.01G000693	-3041
Chr01	11200415	11200989	575	H3K27me3_Peak00291	Distal Intergenic	Glysoja.01G000694	30284
Chr01	11256366	11257393	1028	H3K27me3_Peak00292	Distal Intergenic	Glysoja.01G000694	-25093
Chr01	11337652	11337998	347	H3K27me3_Peak00293	Distal Intergenic	Glysoja.01G000695	-8461
Chr01	11577363	11578317	955	H3K27me3_Peak00294	Distal Intergenic	Glysoja.01G000702	42646
Chr01	11933915	11934222	308	H3K27me3_Peak00295	Distal Intergenic	Glysoja.01G000714	-25583
Chr01	12028093	12028958	866	H3K27me3_Peak00296	Distal Intergenic	Glysoja.01G000715	-23276
Chr01	12259660	12260269	610	H3K27me3_Peak00297	Distal Intergenic	Glysoja.01G000721	81293
Chr01	12673951	12675768	1818	H3K27me3_Peak00298	Distal Intergenic	Glysoja.01G000722	-22753
Chr01	12710563	12710932	370	H3K27me3_Peak00299	Exon (Glysoja.01G000723.1/Glysoja.01G000723, exon 2 of 3)	Glysoja.01G000723	6326
Chr01	12711827	12712259	433	H3K27me3_Peak00300	Exon (Glysoja.01G000723.1/Glysoja.01G000723, exon 3 of 3)	Glysoja.01G000723	7590
Chr01	12816122	12816357	236	H3K27me3_Peak00301	Distal Intergenic	Glysoja.01G000725	-39854
Chr01	12955181	12955713	533	H3K27me3_Peak00302	Distal Intergenic	Glysoja.01G000730	13881
Chr01	13261165	13261864	700	H3K27me3_Peak00303	Distal Intergenic	Glysoja.01G000737	-15448
Chr01	13332380	13333017	638	H3K27me3_Peak00304	Distal Intergenic	Glysoja.01G000738	-29856
Chr01	13424196	13424567	372	H3K27me3_Peak00305	Distal Intergenic	Glysoja.01G000739	14477
Chr01	13499124	13499429	306	H3K27me3_Peak00306	Distal Intergenic	Glysoja.01G000741	-7530
Chr01	13523073	13523361	289	H3K27me3_Peak00307	Distal Intergenic	Glysoja.01G000742	-7490
Chr01	13637030	13637603	574	H3K27me3_Peak00308	Distal Intergenic	Glysoja.01G000748	-16000
Chr01	13796966	13797714	749	H3K27me3_Peak00309	Distal Intergenic	Glysoja.01G000748	-175936
Chr01	14176345	14177217	873	H3K27me3_Peak00310	Distal Intergenic	Glysoja.01G000749	-121967
Chr01	14327282	14328365	1084	H3K27me3_Peak00311	Distal Intergenic	Glysoja.01G000751	-8398
Chr01	14424359	14424702	344	H3K27me3_Peak00312	Distal Intergenic	Glysoja.01G000751	-105475
Chr01	14448059	14448307	249	H3K27me3_Peak00313	Distal Intergenic	Glysoja.01G000752	-103010
Chr01	14595929	14596245	317	H3K27me3_Peak00314	Distal Intergenic	Glysoja.01G000752	44612
Chr01	14712550	14713208	659	H3K27me3_Peak00315	Distal Intergenic	Glysoja.01G000753	151158
Chr01	14843874	14847263	3390	H3K27me3_Peak00316	Distal Intergenic	Glysoja.01G000753	17103
Chr01	14847668	14850312	2645	H3K27me3_Peak00317	Distal Intergenic	Glysoja.01G000753	14054
Chr01	14850718	14851837	1120	H3K27me3_Peak00318	Distal Intergenic	Glysoja.01G000753	12529
Chr01	14852244	14857090	4847	H3K27me3_Peak00319	Distal Intergenic	Glysoja.01G000753	7276
Chr01	14872327	14872874	548	H3K27me3_Peak00320	Distal Intergenic	Glysoja.01G000754	4028
Chr01	14912083	14912389	307	H3K27me3_Peak00321	Distal Intergenic	Glysoja.01G000755	-30646
Chr01	15024813	15025620	808	H3K27me3_Peak00322	Distal Intergenic	Glysoja.01G000756	-20913
Chr01	15192095	15192457	363	H3K27me3_Peak00323	Distal Intergenic	Glysoja.01G000758	-14885
Chr01	15236584	15237167	584	H3K27me3_Peak00324	Distal Intergenic	Glysoja.01G000759	-23644
Chr01	15243008	15244375	1368	H3K27me3_Peak00325	Distal Intergenic	Glysoja.01G000759	-30068
Chr01	15268718	15273722	5005	H3K27me3_Peak00326	Distal Intergenic	Glysoja.01G000759	-55778
Chr01	15274132	15275382	1251	H3K27me3_Peak00327	Distal Intergenic	Glysoja.01G000759	-61192
Chr01	15275814	15281064	5251	H3K27me3_Peak00328	Distal Intergenic	Glysoja.01G000759	-62874
Chr01	15293185	15293736	552	H3K27me3_Peak00329	Distal Intergenic	Glysoja.01G000759	-80245
Chr01	15792539	15793125	587	H3K27me3_Peak00330	Distal Intergenic	Glysoja.01G000764	-7895
Chr01	15801072	15801906	835	H3K27me3_Peak00331	Promoter (<=1kb)	Glysoja.01G000764	52
Chr01	15841745	15842059	315	H3K27me3_Peak00332	Distal Intergenic	Glysoja.01G000764	40725
Chr01	15909862	15910262	401	H3K27me3_Peak00333	Distal Intergenic	Glysoja.01G000764	108842
Chr01	15942480	15942687	208	H3K27me3_Peak00334	Distal Intergenic	Glysoja.01G000765	-116677
Chr01	15972763	15973513	751	H3K27me3_Peak00335	Distal Intergenic	Glysoja.01G000765	-85851
Chr01	16024928	16025470	543	H3K27me3_Peak00336	Distal Intergenic	Glysoja.01G000765	-33894
Chr01	16043658	16043907	250	H3K27me3_Peak00337	Distal Intergenic	Glysoja.01G000765	-15457
Chr01	16235961	16236668	708	H3K27me3_Peak00338	Distal Intergenic	Glysoja.01G000769	-13569
Chr01	16239077	16239455	379	H3K27me3_Peak00339	Distal Intergenic	Glysoja.01G000769	-16685
Chr01	16492711	16493798	1088	H3K27me3_Peak00340	Distal Intergenic	Glysoja.01G000773	-4853
Chr01	16707708	16708716	1009	H3K27me3_Peak00341	Promoter (<=1kb)	Glysoja.01G000778	100
Chr01	16738737	16739093	357	H3K27me3_Peak00342	Distal Intergenic	Glysoja.01G000778	31129
Chr01	16741371	16741583	213	H3K27me3_Peak00343	Distal Intergenic	Glysoja.01G000778	33763
Chr01	16820656	16821216	561	H3K27me3_Peak00344	Promoter (<=1kb)	Glysoja.01G000779	360
Chr01	16847469	16848411	943	H3K27me3_Peak00345	Distal Intergenic	Glysoja.01G000779	-25893
Chr01	16855990	16858858	2869	H3K27me3_Peak00346	Distal Intergenic	Glysoja.01G000780	-17589
Chr01	16991768	16992075	308	H3K27me3_Peak00347	Distal Intergenic	Glysoja.01G000780	115321
Chr01	17192207	17192421	215	H3K27me3_Peak00348	Distal Intergenic	Glysoja.01G000781	53999
Chr01	17198897	17199969	1073	H3K27me3_Peak00349	Distal Intergenic	Glysoja.01G000781	60689
Chr01	17235319	17235572	254	H3K27me3_Peak00350	Distal Intergenic	Glysoja.01G000781	97111
Chr01	17280836	17281175	340	H3K27me3_Peak00351	Distal Intergenic	Glysoja.01G000781	142628
Chr01	17384314	17388004	3691	H3K27me3_Peak00352	Distal Intergenic	Glysoja.01G000782	-71694
Chr01	17460373	17460739	367	H3K27me3_Peak00353	Promoter (<=1kb)	Glysoja.01G000782	675
Chr01	17461857	17462940	1084	H3K27me3_Peak00354	Distal Intergenic	Glysoja.01G000782	2159
Chr01	17523384	17523608	225	H3K27me3_Peak00355	Distal Intergenic	Glysoja.01G000782	63686
Chr01	17560537	17561169	633	H3K27me3_Peak00356	Distal Intergenic	Glysoja.01G000782	100839
Chr01	17580698	17581016	319	H3K27me3_Peak00357	Distal Intergenic	Glysoja.01G000783	100809
Chr01	17945571	17946312	742	H3K27me3_Peak00358	Distal Intergenic	Glysoja.01G000786	-5569
Chr01	17981082	17981669	588	H3K27me3_Peak00359	Distal Intergenic	Glysoja.01G000787	-20855
Chr01	18063774	18064775	1002	H3K27me3_Peak00360	Distal Intergenic	Glysoja.01G000788	20269
Chr01	18066262	18067004	743	H3K27me3_Peak00361	Distal Intergenic	Glysoja.01G000788	22757
Chr01	18292312	18292953	642	H3K27me3_Peak00362	Distal Intergenic	Glysoja.01G000789	41514
Chr01	18365033	18365636	604	H3K27me3_Peak00363	Distal Intergenic	Glysoja.01G000790	79025
Chr01	18587186	18588262	1077	H3K27me3_Peak00364	Distal Intergenic	Glysoja.01G000792	37532
Chr01	18615876	18617038	1163	H3K27me3_Peak00365	Distal Intergenic	Glysoja.01G000792	66222
Chr01	18627156	18627390	235	H3K27me3_Peak00366	Distal Intergenic	Glysoja.01G000793	67272
Chr01	18773951	18774194	244	H3K27me3_Peak00367	Distal Intergenic	Glysoja.01G000796	-54572
Chr01	19015398	19015833	436	H3K27me3_Peak00368	Distal Intergenic	Glysoja.01G000797	86740
Chr01	19164101	19164442	342	H3K27me3_Peak00369	Distal Intergenic	Glysoja.01G000798	-64536
Chr01	19437531	19437849	319	H3K27me3_Peak00370	Distal Intergenic	Glysoja.01G000801	14856
Chr01	19751580	19751980	401	H3K27me3_Peak00371	Distal Intergenic	Glysoja.01G000804	40167
Chr01	20068825	20069051	227	H3K27me3_Peak00372	Distal Intergenic	Glysoja.01G000808	-40552
Chr01	20250464	20250918	455	H3K27me3_Peak00373	Distal Intergenic	Glysoja.01G000812	-50834
Chr01	20290078	20294578	4501	H3K27me3_Peak00374	Distal Intergenic	Glysoja.01G000812	-7174
Chr01	20480655	20481131	477	H3K27me3_Peak00375	Distal Intergenic	Glysoja.01G000820	33230
Chr01	20635234	20635632	399	H3K27me3_Peak00376	Distal Intergenic	Glysoja.01G000821	148235
Chr01	20743416	20744351	936	H3K27me3_Peak00377	Distal Intergenic	Glysoja.01G000821	39516
Chr01	20751261	20752693	1433	H3K27me3_Peak00378	Distal Intergenic	Glysoja.01G000821	31174
Chr01	20858041	20858366	326	H3K27me3_Peak00379	Distal Intergenic	Glysoja.01G000822	-2180
Chr01	20860644	20861131	488	H3K27me3_Peak00380	Promoter (<=1kb)	Glysoja.01G000822	98
Chr01	21119398	21120270	873	H3K27me3_Peak00381	Distal Intergenic	Glysoja.01G000823	-121990
Chr01	21147338	21147939	602	H3K27me3_Peak00382	Distal Intergenic	Glysoja.01G000823	-94321
Chr01	21165093	21165776	684	H3K27me3_Peak00383	Distal Intergenic	Glysoja.01G000823	-76484
Chr01	21257919	21258507	589	H3K27me3_Peak00384	Distal Intergenic	Glysoja.01G000824	10983
Chr01	21302778	21302999	222	H3K27me3_Peak00385	Distal Intergenic	Glysoja.01G000825	16608
Chr01	21443747	21444537	791	H3K27me3_Peak00386	Distal Intergenic	Glysoja.01G000827	52879
Chr01	21593521	21594734	1214	H3K27me3_Peak00387	Distal Intergenic	Glysoja.01G000829	-63206
Chr01	21620112	21620581	470	H3K27me3_Peak00388	Distal Intergenic	Glysoja.01G000829	-37359
Chr01	21662198	21662852	655	H3K27me3_Peak00389	Distal Intergenic	Glysoja.01G000829	4258
Chr01	21782151	21785363	3213	H3K27me3_Peak00390	Distal Intergenic	Glysoja.01G000829	124211
Chr01	21785766	21788833	3068	H3K27me3_Peak00391	Distal Intergenic	Glysoja.01G000829	127826
Chr01	21797472	21802410	4939	H3K27me3_Peak00392	Distal Intergenic	Glysoja.01G000829	139532
Chr01	21911713	21912693	981	H3K27me3_Peak00393	Distal Intergenic	Glysoja.01G000830	-69455
Chr01	22027605	22028021	417	H3K27me3_Peak00394	Distal Intergenic	Glysoja.01G000830	45457
Chr01	22180655	22181154	500	H3K27me3_Peak00395	Distal Intergenic	Glysoja.01G000831	73697
Chr01	22186051	22186442	392	H3K27me3_Peak00396	Distal Intergenic	Glysoja.01G000831	68409
Chr01	22255139	22256088	950	H3K27me3_Peak00397	Promoter (<=1kb)	Glysoja.01G000831	-288
Chr01	22257924	22258123	200	H3K27me3_Peak00398	Distal Intergenic	Glysoja.01G000831	-3073
Chr01	22324632	22324943	312	H3K27me3_Peak00399	Distal Intergenic	Glysoja.01G000832	21808
Chr01	22633706	22634231	526	H3K27me3_Peak00400	Distal Intergenic	Glysoja.01G000835	-22394
Chr01	22741548	22742376	829	H3K27me3_Peak00401	Distal Intergenic	Glysoja.01G000837	46702
Chr01	22761634	22762540	907	H3K27me3_Peak00402	Distal Intergenic	Glysoja.01G000837	26538
Chr01	22816918	22820061	3144	H3K27me3_Peak00403	Distal Intergenic	Glysoja.01G000837	-27840
Chr01	22941823	22943154	1332	H3K27me3_Peak00404	Distal Intergenic	Glysoja.01G000838	-11888
Chr01	22975253	22975694	442	H3K27me3_Peak00405	Promoter (<=1kb)	Glysoja.01G000839	465
Chr01	22976262	22976671	410	H3K27me3_Peak00406	Promoter (1-2kb)	Glysoja.01G000839	1474
Chr01	22978590	22979063	474	H3K27me3_Peak00407	Exon (Glysoja.01G000839.1/Glysoja.01G000839, exon 4 of 4)	Glysoja.01G000839	3802
Chr01	23080325	23080908	584	H3K27me3_Peak00408	Intron (Glysoja.01G000841.1/Glysoja.01G000841, intron 5 of 5)	Glysoja.01G000841	5711
Chr01	23167605	23167870	266	H3K27me3_Peak00409	Distal Intergenic	Glysoja.01G000842	-21551
Chr01	23349501	23350287	787	H3K27me3_Peak00410	Distal Intergenic	Glysoja.01G000848	-31618
Chr01	23495780	23496438	659	H3K27me3_Peak00411	Distal Intergenic	Glysoja.01G000852	-34777
Chr01	23559269	23559665	397	H3K27me3_Peak00412	Promoter (1-2kb)	Glysoja.01G000853	-1458
Chr01	23764108	23765045	938	H3K27me3_Peak00413	Distal Intergenic	Glysoja.01G000859	14044
Chr01	23787489	23788107	619	H3K27me3_Peak00414	Promoter (<=1kb)	Glysoja.01G000860	77
Chr01	23933913	23934595	683	H3K27me3_Peak00415	Distal Intergenic	Glysoja.01G000863	-32047
Chr01	24261032	24261281	250	H3K27me3_Peak00416	Distal Intergenic	Glysoja.01G000870	42363
Chr01	24310154	24310591	438	H3K27me3_Peak00417	Distal Intergenic	Glysoja.01G000870	-6510
Chr01	24564458	24565405	948	H3K27me3_Peak00418	Distal Intergenic	Glysoja.01G000877	9372
Chr01	24659342	24660169	828	H3K27me3_Peak00419	Promoter (<=1kb)	Glysoja.01G000879	0
Chr01	24661301	24661770	470	H3K27me3_Peak00420	Promoter (1-2kb)	Glysoja.01G000879	1554
Chr01	24885116	24885472	357	H3K27me3_Peak00421	Intron (Glysoja.01G000885.1/Glysoja.01G000885, intron 9 of 14)	Glysoja.01G000885	27903
Chr01	24908282	24909275	994	H3K27me3_Peak00422	Intron (Glysoja.01G000885.1/Glysoja.01G000885, intron 2 of 14)	Glysoja.01G000885	4100
Chr01	25273431	25274563	1133	H3K27me3_Peak00423	Distal Intergenic	Glysoja.01G000894	9244
Chr01	25449131	25449832	702	H3K27me3_Peak00424	Promoter (<=1kb)	Glysoja.01G000896	0
Chr01	25450763	25451268	506	H3K27me3_Peak00425	Promoter (1-2kb)	Glysoja.01G000896	1510
Chr01	25477766	25478449	684	H3K27me3_Peak00426	Distal Intergenic	Glysoja.01G000896	28513
Chr01	25703863	25704422	560	H3K27me3_Peak00427	Distal Intergenic	Glysoja.01G000902	29344
Chr01	25761239	25761419	181	H3K27me3_Peak00428	Promoter (<=1kb)	Glysoja.01G000903	-228
Chr01	25803158	25803454	297	H3K27me3_Peak00429	Distal Intergenic	Glysoja.01G000903	-42147
Chr01	25896937	25897843	907	H3K27me3_Peak00430	Promoter (<=1kb)	Glysoja.01G000905	18
Chr01	25934197	25934907	711	H3K27me3_Peak00431	Distal Intergenic	Glysoja.01G000906	2431
Chr01	26113122	26114304	1183	H3K27me3_Peak00432	3' UTR	Glysoja.01G000910	3415
Chr01	26115089	26115404	316	H3K27me3_Peak00433	Intron (Glysoja.01G000910.1/Glysoja.01G000910, intron 1 of 1)	Glysoja.01G000910	2315
Chr01	26116550	26116839	290	H3K27me3_Peak00434	Promoter (<=1kb)	Glysoja.01G000910	880
Chr01	26207293	26207664	372	H3K27me3_Peak00435	Distal Intergenic	Glysoja.01G000915	-9891
Chr01	26209772	26210294	523	H3K27me3_Peak00436	Distal Intergenic	Glysoja.01G000915	-12370
Chr01	26242306	26242705	400	H3K27me3_Peak00437	Distal Intergenic	Glysoja.01G000916	32101
Chr01	26515684	26515925	242	H3K27me3_Peak00438	Distal Intergenic	Glysoja.01G000930	-16276
Chr01	26709403	26710435	1033	H3K27me3_Peak00439	Promoter (<=1kb)	Glysoja.01G000935	207
Chr01	27394352	27394827	476	H3K27me3_Peak00440	Distal Intergenic	Glysoja.01G000959	33042
Chr01	27625325	27625515	191	H3K27me3_Peak00441	Downstream (2-3kb)	Glysoja.01G000964	5853
Chr01	27625972	27626402	431	H3K27me3_Peak00442	Downstream (1-2kb)	Glysoja.01G000964	4966
Chr01	27627803	27630095	2293	H3K27me3_Peak00443	Promoter (1-2kb)	Glysoja.01G000964	1273
Chr01	27645795	27646146	352	H3K27me3_Peak00444	Distal Intergenic	Glysoja.01G000965	5898
Chr01	27662906	27663669	764	H3K27me3_Peak00445	Distal Intergenic	Glysoja.01G000965	23009
Chr01	27757186	27757421	236	H3K27me3_Peak00446	Distal Intergenic	Glysoja.01G000966	19611
Chr01	28003261	28003761	501	H3K27me3_Peak00447	Promoter (1-2kb)	Glysoja.01G000972	1235
Chr01	28192343	28192695	353	H3K27me3_Peak00448	Distal Intergenic	Glysoja.01G000974	60335
Chr01	28529387	28529818	432	H3K27me3_Peak00449	Distal Intergenic	Glysoja.01G000980	24801
Chr01	28622464	28622650	187	H3K27me3_Peak00450	Distal Intergenic	Glysoja.01G000982	9995
Chr01	28657356	28657968	613	H3K27me3_Peak00451	Promoter (<=1kb)	Glysoja.01G000984	0
Chr01	28683304	28683898	595	H3K27me3_Peak00452	Distal Intergenic	Glysoja.01G000984	25920
Chr01	28802947	28804808	1862	H3K27me3_Peak00453	Distal Intergenic	Glysoja.01G000986	-21705
Chr01	28845673	28846374	702	H3K27me3_Peak00454	Distal Intergenic	Glysoja.01G000986	-64431
Chr01	28986494	28987043	550	H3K27me3_Peak00455	Distal Intergenic	Glysoja.01G000987	67724
Chr01	28990652	28990991	340	H3K27me3_Peak00456	Distal Intergenic	Glysoja.01G000987	71882
Chr01	29187087	29187739	653	H3K27me3_Peak00457	Distal Intergenic	Glysoja.01G000988	-16881
Chr01	29262007	29262496	490	H3K27me3_Peak00458	Distal Intergenic	Glysoja.01G000989	85875
Chr01	29267770	29268181	412	H3K27me3_Peak00459	Distal Intergenic	Glysoja.01G000989	80190
Chr01	29269070	29269592	523	H3K27me3_Peak00460	Distal Intergenic	Glysoja.01G000989	78779
Chr01	29337343	29337698	356	H3K27me3_Peak00461	Distal Intergenic	Glysoja.01G000989	10673
Chr01	29395858	29396454	597	H3K27me3_Peak00462	Distal Intergenic	Glysoja.01G000990	22294
Chr01	29490972	29492388	1417	H3K27me3_Peak00463	Promoter (<=1kb)	Glysoja.01G000991	0
Chr01	29686861	29687370	510	H3K27me3_Peak00464	Distal Intergenic	Glysoja.01G000994	-39682
Chr01	29717967	29720345	2379	H3K27me3_Peak00465	Distal Intergenic	Glysoja.01G000994	-70788
Chr01	29841022	29842629	1608	H3K27me3_Peak00466	Promoter (<=1kb)	Glysoja.01G000995	0
Chr01	29843282	29843677	396	H3K27me3_Peak00467	Promoter (<=1kb)	Glysoja.01G000996	0
Chr01	29868509	29869426	918	H3K27me3_Peak00468	Distal Intergenic	Glysoja.01G000997	-9597
Chr01	29879424	29880101	678	H3K27me3_Peak00469	Distal Intergenic	Glysoja.01G000998	13700
Chr01	30393685	30394725	1041	H3K27me3_Peak00470	Distal Intergenic	Glysoja.01G000999	34765
Chr01	30460729	30461270	542	H3K27me3_Peak00471	Distal Intergenic	Glysoja.01G000999	-31239
Chr01	30504029	30511116	7088	H3K27me3_Peak00472	Distal Intergenic	Glysoja.01G001000	36882
Chr01	30769385	30770175	791	H3K27me3_Peak00473	Distal Intergenic	Glysoja.01G001001	-45338
Chr01	30776742	30777131	390	H3K27me3_Peak00474	Distal Intergenic	Glysoja.01G001001	-38382
Chr01	30969978	30970672	695	H3K27me3_Peak00475	Distal Intergenic	Glysoja.01G001002	-103045
Chr01	30988815	30994842	6028	H3K27me3_Peak00476	Distal Intergenic	Glysoja.01G001002	-121882
Chr01	31000932	31002837	1906	H3K27me3_Peak00477	Distal Intergenic	Glysoja.01G001002	-133999
Chr01	31069450	31070279	830	H3K27me3_Peak00478	Distal Intergenic	Glysoja.01G001003	-140714
Chr01	31172012	31172246	235	H3K27me3_Peak00479	Distal Intergenic	Glysoja.01G001003	-38747
Chr01	31296794	31297234	441	H3K27me3_Peak00480	Distal Intergenic	Glysoja.01G001006	8997
Chr01	31591879	31592736	858	H3K27me3_Peak00481	Distal Intergenic	Glysoja.01G001009	-5995
Chr01	31804254	31804598	345	H3K27me3_Peak00482	Distal Intergenic	Glysoja.01G001010	-117403
Chr01	32075199	32075649	451	H3K27me3_Peak00483	Promoter (<=1kb)	Glysoja.01G001015	0
Chr01	32128382	32129015	634	H3K27me3_Peak00484	Distal Intergenic	Glysoja.01G001015	52874
Chr01	32174623	32174874	252	H3K27me3_Peak00485	Distal Intergenic	Glysoja.01G001016	73341
Chr01	32246068	32247212	1145	H3K27me3_Peak00486	Promoter (1-2kb)	Glysoja.01G001016	1003
Chr01	32297144	32297620	477	H3K27me3_Peak00487	Distal Intergenic	Glysoja.01G001016	-48929
Chr01	32415957	32417604	1648	H3K27me3_Peak00488	Distal Intergenic	Glysoja.01G001017	112260
Chr01	32444382	32445139	758	H3K27me3_Peak00489	Distal Intergenic	Glysoja.01G001017	84725
Chr01	32484262	32485409	1148	H3K27me3_Peak00490	Distal Intergenic	Glysoja.01G001017	44455
Chr01	32750799	32751129	331	H3K27me3_Peak00491	Distal Intergenic	Glysoja.01G001023	26251
Chr01	32991047	32991374	328	H3K27me3_Peak00492	Distal Intergenic	Glysoja.01G001031	-5697
Chr01	32996857	32998488	1632	H3K27me3_Peak00493	Promoter (<=1kb)	Glysoja.01G001031	0
Chr01	33023462	33023970	509	H3K27me3_Peak00494	Distal Intergenic	Glysoja.01G001032	22687
Chr01	33029129	33029816	688	H3K27me3_Peak00495	Distal Intergenic	Glysoja.01G001033	24654
Chr01	33115881	33116419	539	H3K27me3_Peak00496	Distal Intergenic	Glysoja.01G001035	-25729
Chr01	33214136	33214638	503	H3K27me3_Peak00497	Distal Intergenic	Glysoja.01G001037	7275
Chr01	33218359	33218785	427	H3K27me3_Peak00498	Distal Intergenic	Glysoja.01G001038	-6796
Chr01	33244271	33244750	480	H3K27me3_Peak00499	Distal Intergenic	Glysoja.01G001038	13210
Chr01	33246197	33246931	735	H3K27me3_Peak00500	Distal Intergenic	Glysoja.01G001038	15136
Chr01	33288282	33288802	521	H3K27me3_Peak00501	Promoter (<=1kb)	Glysoja.01G001039	-240
Chr01	33371439	33371898	460	H3K27me3_Peak00502	Distal Intergenic	Glysoja.01G001042	32509
Chr01	33462135	33462598	464	H3K27me3_Peak00503	Promoter (<=1kb)	Glysoja.01G001044	-766
Chr01	33474518	33474912	395	H3K27me3_Peak00504	Distal Intergenic	Glysoja.01G001045	-4709
Chr01	33484921	33486644	1724	H3K27me3_Peak00505	Distal Intergenic	Glysoja.01G001045	-15112
Chr01	33526894	33527550	657	H3K27me3_Peak00506	Distal Intergenic	Glysoja.01G001046	-36710
Chr01	33548262	33548962	701	H3K27me3_Peak00507	Distal Intergenic	Glysoja.01G001046	-15298
Chr01	33555080	33555607	528	H3K27me3_Peak00508	Distal Intergenic	Glysoja.01G001046	-8653
Chr01	33556368	33556814	447	H3K27me3_Peak00509	Distal Intergenic	Glysoja.01G001046	-7446
Chr01	33558806	33559876	1071	H3K27me3_Peak00510	Distal Intergenic	Glysoja.01G001046	-4384
Chr01	33563561	33565776	2216	H3K27me3_Peak00511	Promoter (<=1kb)	Glysoja.01G001046	0
Chr01	33576046	33576343	298	H3K27me3_Peak00512	Distal Intergenic	Glysoja.01G001046	11786
Chr01	33589535	33589823	289	H3K27me3_Peak00513	Distal Intergenic	Glysoja.01G001046	25275
Chr01	33595030	33596367	1338	H3K27me3_Peak00514	Distal Intergenic	Glysoja.01G001046	30770
Chr01	33608661	33609380	720	H3K27me3_Peak00515	Distal Intergenic	Glysoja.01G001046	44401
Chr01	33618081	33618943	863	H3K27me3_Peak00516	Distal Intergenic	Glysoja.01G001046	53821
Chr01	33623423	33624616	1194	H3K27me3_Peak00517	Distal Intergenic	Glysoja.01G001046	59163
Chr01	33624986	33626402	1417	H3K27me3_Peak00518	Distal Intergenic	Glysoja.01G001046	60726
Chr01	33632255	33635544	3290	H3K27me3_Peak00519	Distal Intergenic	Glysoja.01G001046	67995
Chr01	33636050	33637193	1144	H3K27me3_Peak00520	Distal Intergenic	Glysoja.01G001046	71790
Chr01	33637602	33638902	1301	H3K27me3_Peak00521	Distal Intergenic	Glysoja.01G001046	73342
Chr01	33639961	33640887	927	H3K27me3_Peak00522	Distal Intergenic	Glysoja.01G001047	71513
Chr01	33645317	33645552	236	H3K27me3_Peak00523	Distal Intergenic	Glysoja.01G001047	66848
Chr01	33655094	33655691	598	H3K27me3_Peak00524	Distal Intergenic	Glysoja.01G001047	56709
Chr01	33659029	33659764	736	H3K27me3_Peak00525	Distal Intergenic	Glysoja.01G001047	52636
Chr01	33677082	33678020	939	H3K27me3_Peak00526	Distal Intergenic	Glysoja.01G001047	34380
Chr01	33680755	33681506	752	H3K27me3_Peak00527	Distal Intergenic	Glysoja.01G001047	30894
Chr01	33681999	33682988	990	H3K27me3_Peak00528	Distal Intergenic	Glysoja.01G001047	29412
Chr01	33684673	33685175	503	H3K27me3_Peak00529	Distal Intergenic	Glysoja.01G001047	27225
Chr01	33687634	33687851	218	H3K27me3_Peak00530	Distal Intergenic	Glysoja.01G001047	24549
Chr01	33705379	33705597	219	H3K27me3_Peak00531	Distal Intergenic	Glysoja.01G001047	6803
Chr01	33743162	33743513	352	H3K27me3_Peak00532	Distal Intergenic	Glysoja.01G001048	-22886
Chr01	33781902	33782523	622	H3K27me3_Peak00533	Distal Intergenic	Glysoja.01G001049	-6471
Chr01	33785081	33785555	475	H3K27me3_Peak00534	Distal Intergenic	Glysoja.01G001049	-9650
Chr01	33790527	33791520	994	H3K27me3_Peak00535	Distal Intergenic	Glysoja.01G001049	-15096
Chr01	33802826	33803079	254	H3K27me3_Peak00536	Distal Intergenic	Glysoja.01G001049	-27395
Chr01	33906791	33907789	999	H3K27me3_Peak00537	Distal Intergenic	Glysoja.01G001050	19684
Chr01	33993520	33994211	692	H3K27me3_Peak00538	Promoter (1-2kb)	Glysoja.01G001053	-1182
Chr01	34102842	34103297	456	H3K27me3_Peak00539	Distal Intergenic	Glysoja.01G001057	-12314
Chr01	34166079	34166637	559	H3K27me3_Peak00540	Distal Intergenic	Glysoja.01G001058	-20586
Chr01	34307201	34307550	350	H3K27me3_Peak00541	Distal Intergenic	Glysoja.01G001061	-9943
Chr01	34441848	34442302	455	H3K27me3_Peak00542	Distal Intergenic	Glysoja.01G001065	32508
Chr01	34652220	34653145	926	H3K27me3_Peak00543	Distal Intergenic	Glysoja.01G001065	-177091
Chr01	34680959	34681523	565	H3K27me3_Peak00544	Distal Intergenic	Glysoja.01G001065	-205830
Chr01	34725207	34725397	191	H3K27me3_Peak00545	Distal Intergenic	Glysoja.01G001066	193736
Chr01	34928496	34928836	341	H3K27me3_Peak00546	Distal Intergenic	Glysoja.01G001066	-9363
Chr01	34943767	34944466	700	H3K27me3_Peak00547	Promoter (<=1kb)	Glysoja.01G001067	658
Chr01	35260485	35261969	1485	H3K27me3_Peak00548	Distal Intergenic	Glysoja.01G001078	-30193
Chr01	35273014	35273230	217	H3K27me3_Peak00549	Distal Intergenic	Glysoja.01G001078	-18932
Chr01	35510870	35511615	746	H3K27me3_Peak00550	Distal Intergenic	Glysoja.01G001082	12833
Chr01	35535514	35536876	1363	H3K27me3_Peak00551	Distal Intergenic	Glysoja.01G001083	-11173
Chr01	35633744	35634684	941	H3K27me3_Peak00552	Distal Intergenic	Glysoja.01G001085	-57867
Chr01	35637490	35638070	581	H3K27me3_Peak00553	Distal Intergenic	Glysoja.01G001085	-61613
Chr01	35735055	35736151	1097	H3K27me3_Peak00554	Distal Intergenic	Glysoja.01G001087	-4751
Chr01	35791676	35793266	1591	H3K27me3_Peak00555	Distal Intergenic	Glysoja.01G001088	-11953
Chr01	35881462	35881730	269	H3K27me3_Peak00556	Distal Intergenic	Glysoja.01G001091	31177
Chr01	35891704	35892171	468	H3K27me3_Peak00557	Distal Intergenic	Glysoja.01G001091	20736
Chr01	35964390	35964891	502	H3K27me3_Peak00558	Promoter (<=1kb)	Glysoja.01G001092	512
Chr01	36102657	36103200	544	H3K27me3_Peak00559	Distal Intergenic	Glysoja.01G001093	39848
Chr01	36189562	36190530	969	H3K27me3_Peak00560	Distal Intergenic	Glysoja.01G001095	-31292
Chr01	36280434	36280924	491	H3K27me3_Peak00561	Promoter (1-2kb)	Glysoja.01G001096	1549
Chr01	36284936	36285190	255	H3K27me3_Peak00562	Distal Intergenic	Glysoja.01G001096	-2463
Chr01	36295415	36297629	2215	H3K27me3_Peak00563	Distal Intergenic	Glysoja.01G001096	-12942
Chr01	36467418	36467870	453	H3K27me3_Peak00564	Distal Intergenic	Glysoja.01G001101	-4665
Chr01	36502744	36503106	363	H3K27me3_Peak00565	Distal Intergenic	Glysoja.01G001102	25403
Chr01	36624089	36624810	722	H3K27me3_Peak00566	Distal Intergenic	Glysoja.01G001104	-25940
Chr01	36677263	36677808	546	H3K27me3_Peak00567	Distal Intergenic	Glysoja.01G001106	6709
Chr01	36791012	36791207	196	H3K27me3_Peak00568	Distal Intergenic	Glysoja.01G001110	-27460
Chr01	36817536	36817909	374	H3K27me3_Peak00569	Downstream (2-3kb)	Glysoja.01G001111	4613
Chr01	36826854	36827808	955	H3K27me3_Peak00570	Downstream (2-3kb)	Glysoja.01G001111	-4332
Chr01	36831425	36832268	844	H3K27me3_Peak00571	Exon (Glysoja.01G001112.1/Glysoja.01G001112, exon 5 of 6)	Glysoja.01G001112	6996
Chr01	36907351	36907617	267	H3K27me3_Peak00572	Distal Intergenic	Glysoja.01G001119	-6648
Chr01	37003087	37003769	683	H3K27me3_Peak00573	Distal Intergenic	Glysoja.01G001122	32903
Chr01	37007569	37008700	1132	H3K27me3_Peak00574	Distal Intergenic	Glysoja.01G001122	37385
Chr01	37009950	37011635	1686	H3K27me3_Peak00575	Distal Intergenic	Glysoja.01G001122	39766
Chr01	37019013	37019549	537	H3K27me3_Peak00576	Distal Intergenic	Glysoja.01G001122	48829
Chr01	37020170	37020525	356	H3K27me3_Peak00577	Distal Intergenic	Glysoja.01G001123	48029
Chr01	37029067	37029953	887	H3K27me3_Peak00578	Distal Intergenic	Glysoja.01G001123	38601
Chr01	37075268	37075547	280	H3K27me3_Peak00579	Promoter (<=1kb)	Glysoja.01G001125	39
Chr01	37103046	37103548	503	H3K27me3_Peak00580	Distal Intergenic	Glysoja.01G001127	-4650
Chr01	37104906	37106256	1351	H3K27me3_Peak00581	Distal Intergenic	Glysoja.01G001127	-6510
Chr01	37108761	37109960	1200	H3K27me3_Peak00582	Distal Intergenic	Glysoja.01G001127	-10365
Chr01	37114053	37114879	827	H3K27me3_Peak00583	Distal Intergenic	Glysoja.01G001127	-15657
Chr01	37120054	37120348	295	H3K27me3_Peak00584	Distal Intergenic	Glysoja.01G001127	-21658
Chr01	37177396	37178003	608	H3K27me3_Peak00585	Promoter (<=1kb)	Glysoja.01G001129	76
Chr01	37220350	37220794	445	H3K27me3_Peak00586	Distal Intergenic	Glysoja.01G001134	-3311
Chr01	37254214	37255432	1219	H3K27me3_Peak00587	Distal Intergenic	Glysoja.01G001136	-5535
Chr01	37261062	37261922	861	H3K27me3_Peak00588	Promoter (<=1kb)	Glysoja.01G001137	-19
Chr01	37265123	37266178	1056	H3K27me3_Peak00589	Distal Intergenic	Glysoja.01G001137	3182
Chr01	37270684	37271339	656	H3K27me3_Peak00590	Distal Intergenic	Glysoja.01G001137	8743
Chr01	37276302	37277092	791	H3K27me3_Peak00591	Distal Intergenic	Glysoja.01G001137	14361
Chr01	37293802	37294443	642	H3K27me3_Peak00592	Distal Intergenic	Glysoja.01G001138	8298
Chr01	37304899	37305308	410	H3K27me3_Peak00593	Distal Intergenic	Glysoja.01G001138	-2158
Chr01	37314141	37314531	391	H3K27me3_Peak00594	Distal Intergenic	Glysoja.01G001138	-11400
Chr01	37329550	37330008	459	H3K27me3_Peak00595	Distal Intergenic	Glysoja.01G001139	-14753
Chr01	37344681	37345680	1000	H3K27me3_Peak00596	Promoter (<=1kb)	Glysoja.01G001139	0
Chr01	37391198	37392435	1238	H3K27me3_Peak00597	Distal Intergenic	Glysoja.01G001142	-8813
Chr01	37402177	37403130	954	H3K27me3_Peak00598	Distal Intergenic	Glysoja.01G001142	-19792
Chr01	37592418	37593902	1485	H3K27me3_Peak00599	Promoter (1-2kb)	Glysoja.01G001152	-1748
Chr01	37616023	37616550	528	H3K27me3_Peak00600	Promoter (<=1kb)	Glysoja.01G001153	644
Chr01	37649724	37649948	225	H3K27me3_Peak00601	Distal Intergenic	Glysoja.01G001154	-9744
Chr01	37654159	37654657	499	H3K27me3_Peak00602	Distal Intergenic	Glysoja.01G001155	12233
Chr01	37780312	37781008	697	H3K27me3_Peak00603	Promoter (1-2kb)	Glysoja.01G001159	1230
Chr01	37903391	37903725	335	H3K27me3_Peak00604	Distal Intergenic	Glysoja.01G001162	-7249
Chr01	37910872	37911428	557	H3K27me3_Peak00605	Distal Intergenic	Glysoja.01G001163	-14073
Chr01	37960308	37961176	869	H3K27me3_Peak00606	Distal Intergenic	Glysoja.01G001164	15351
Chr01	37974504	37974884	381	H3K27me3_Peak00607	Intron (Glysoja.01G001165.1/Glysoja.01G001165, intron 1 of 1)	Glysoja.01G001165	2353
Chr01	37975674	37977453	1780	H3K27me3_Peak00608	Promoter (<=1kb)	Glysoja.01G001165	0
Chr01	38009090	38010768	1679	H3K27me3_Peak00609	Distal Intergenic	Glysoja.01G001166	-14950
Chr01	38039256	38040152	897	H3K27me3_Peak00610	Distal Intergenic	Glysoja.01G001166	13538
Chr01	38138167	38139067	901	H3K27me3_Peak00611	Distal Intergenic	Glysoja.01G001167	-71912
Chr01	38201200	38201528	329	H3K27me3_Peak00612	Distal Intergenic	Glysoja.01G001167	-9451
Chr01	38255245	38255962	718	H3K27me3_Peak00613	Promoter (<=1kb)	Glysoja.01G001168	0
Chr01	38285771	38286312	542	H3K27me3_Peak00614	Distal Intergenic	Glysoja.01G001168	29331
Chr01	38289684	38290180	497	H3K27me3_Peak00615	Distal Intergenic	Glysoja.01G001168	33244
Chr01	38304912	38306328	1417	H3K27me3_Peak00616	Distal Intergenic	Glysoja.01G001168	48472
Chr01	38306792	38307132	341	H3K27me3_Peak00617	Distal Intergenic	Glysoja.01G001168	50352
Chr01	38318452	38319570	1119	H3K27me3_Peak00618	Distal Intergenic	Glysoja.01G001168	62012
Chr01	38321711	38322040	330	H3K27me3_Peak00619	Distal Intergenic	Glysoja.01G001168	65271
Chr01	38325128	38326950	1823	H3K27me3_Peak00620	Distal Intergenic	Glysoja.01G001168	68688
Chr01	38327522	38328477	956	H3K27me3_Peak00621	Distal Intergenic	Glysoja.01G001168	71082
Chr01	38334767	38335910	1144	H3K27me3_Peak00622	Distal Intergenic	Glysoja.01G001168	78327
Chr01	38337662	38338291	630	H3K27me3_Peak00623	Distal Intergenic	Glysoja.01G001168	81222
Chr01	38346106	38346329	224	H3K27me3_Peak00624	Distal Intergenic	Glysoja.01G001168	89666
Chr01	38349342	38350582	1241	H3K27me3_Peak00625	Distal Intergenic	Glysoja.01G001168	92902
Chr01	38367172	38367590	419	H3K27me3_Peak00626	Distal Intergenic	Glysoja.01G001169	101169
Chr01	38383771	38384907	1137	H3K27me3_Peak00627	Distal Intergenic	Glysoja.01G001169	83852
Chr01	38397316	38398127	812	H3K27me3_Peak00628	Distal Intergenic	Glysoja.01G001169	70632
Chr01	38425845	38426817	973	H3K27me3_Peak00629	Distal Intergenic	Glysoja.01G001169	41942
Chr01	38436495	38437045	551	H3K27me3_Peak00630	Distal Intergenic	Glysoja.01G001169	31714
Chr01	38454227	38454807	581	H3K27me3_Peak00631	Distal Intergenic	Glysoja.01G001169	13952
Chr01	38460930	38461789	860	H3K27me3_Peak00632	Distal Intergenic	Glysoja.01G001169	6970
Chr01	38472835	38473075	241	H3K27me3_Peak00633	Distal Intergenic	Glysoja.01G001169	-4076
Chr01	38478755	38479136	382	H3K27me3_Peak00634	Distal Intergenic	Glysoja.01G001170	-8274
Chr01	38487412	38489061	1650	H3K27me3_Peak00635	Promoter (<=1kb)	Glysoja.01G001170	2
Chr01	38519375	38521089	1715	H3K27me3_Peak00636	Distal Intergenic	Glysoja.01G001171	19968
Chr01	38533041	38533882	842	H3K27me3_Peak00637	Downstream (1-2kb)	Glysoja.01G001171	7175
Chr01	38586233	38587036	804	H3K27me3_Peak00638	Distal Intergenic	Glysoja.01G001173	-9796
Chr01	38596807	38597090	284	H3K27me3_Peak00639	Promoter (<=1kb)	Glysoja.01G001173	0
Chr01	38597603	38597966	364	H3K27me3_Peak00640	Promoter (<=1kb)	Glysoja.01G001173	771
Chr01	38640832	38641219	388	H3K27me3_Peak00641	Exon (Glysoja.01G001174.1/Glysoja.01G001174, exon 2 of 2)	Glysoja.01G001174	3014
Chr01	38643401	38644174	774	H3K27me3_Peak00642	Promoter (<=1kb)	Glysoja.01G001174	59
Chr01	38671438	38671893	456	H3K27me3_Peak00643	Distal Intergenic	Glysoja.01G001175	-2937
Chr01	38715638	38717211	1574	H3K27me3_Peak00644	Downstream (2-3kb)	Glysoja.01G001176	11184
Chr01	38799389	38799948	560	H3K27me3_Peak00645	Distal Intergenic	Glysoja.01G001177	-6032
Chr01	38806829	38807630	802	H3K27me3_Peak00646	Promoter (<=1kb)	Glysoja.01G001177	849
Chr01	38854755	38854919	165	H3K27me3_Peak00647	Exon (Glysoja.01G001180.1/Glysoja.01G001180, exon 6 of 6)	Glysoja.01G001180	5362
Chr01	38910745	38911055	311	H3K27me3_Peak00648	Distal Intergenic	Glysoja.01G001183	25267
Chr01	38938487	38939214	728	H3K27me3_Peak00649	Distal Intergenic	Glysoja.01G001183	53009
Chr01	38949852	38950939	1088	H3K27me3_Peak00650	Distal Intergenic	Glysoja.01G001183	64374
Chr01	38978711	38979906	1196	H3K27me3_Peak00651	Distal Intergenic	Glysoja.01G001183	93233
Chr01	38988757	38989200	444	H3K27me3_Peak00652	Distal Intergenic	Glysoja.01G001183	103279
Chr01	39027203	39027802	600	H3K27me3_Peak00653	Distal Intergenic	Glysoja.01G001183	141725
Chr01	39053224	39053439	216	H3K27me3_Peak00654	Distal Intergenic	Glysoja.01G001184	164615
Chr01	39072404	39073130	727	H3K27me3_Peak00655	Distal Intergenic	Glysoja.01G001184	144924
Chr01	39073737	39074055	319	H3K27me3_Peak00656	Distal Intergenic	Glysoja.01G001184	143999
Chr01	39074746	39075084	339	H3K27me3_Peak00657	Distal Intergenic	Glysoja.01G001184	142970
Chr01	39092411	39095109	2699	H3K27me3_Peak00658	Distal Intergenic	Glysoja.01G001184	122945
Chr01	39106678	39107292	615	H3K27me3_Peak00659	Distal Intergenic	Glysoja.01G001184	110762
Chr01	39118470	39119565	1096	H3K27me3_Peak00660	Distal Intergenic	Glysoja.01G001184	98489
Chr01	39125105	39125910	806	H3K27me3_Peak00661	Distal Intergenic	Glysoja.01G001184	92144
Chr01	39129594	39129956	363	H3K27me3_Peak00662	Distal Intergenic	Glysoja.01G001184	88098
Chr01	39293946	39294607	662	H3K27me3_Peak00663	Distal Intergenic	Glysoja.01G001186	13180
Chr01	39330184	39331808	1625	H3K27me3_Peak00664	Promoter (1-2kb)	Glysoja.01G001188	-1999
Chr01	39396131	39396620	490	H3K27me3_Peak00665	Promoter (<=1kb)	Glysoja.01G001189	0
Chr01	39412510	39412806	297	H3K27me3_Peak00666	Distal Intergenic	Glysoja.01G001189	-16304
Chr01	39420971	39421717	747	H3K27me3_Peak00667	Distal Intergenic	Glysoja.01G001189	-24765
Chr01	39437813	39438230	418	H3K27me3_Peak00668	Distal Intergenic	Glysoja.01G001189	-41607
Chr01	39442561	39443455	895	H3K27me3_Peak00669	Distal Intergenic	Glysoja.01G001189	-46355
Chr01	39443951	39444716	766	H3K27me3_Peak00670	Distal Intergenic	Glysoja.01G001189	-47745
Chr01	39445704	39446480	777	H3K27me3_Peak00671	Distal Intergenic	Glysoja.01G001189	-49498
Chr01	39464132	39464491	360	H3K27me3_Peak00672	Distal Intergenic	Glysoja.01G001190	-44756
Chr01	39497721	39499531	1811	H3K27me3_Peak00673	Distal Intergenic	Glysoja.01G001190	-9716
Chr01	39538334	39539244	911	H3K27me3_Peak00674	Promoter (<=1kb)	Glysoja.01G001193	0
Chr01	39563449	39564951	1503	H3K27me3_Peak00675	Promoter (<=1kb)	Glysoja.01G001194	39
Chr01	39675407	39676576	1170	H3K27me3_Peak00676	Distal Intergenic	Glysoja.01G001197	-31409
Chr01	39678684	39681973	3290	H3K27me3_Peak00677	Distal Intergenic	Glysoja.01G001198	-28001
Chr01	39683888	39685779	1892	H3K27me3_Peak00678	Distal Intergenic	Glysoja.01G001198	-24195
Chr01	39687300	39688282	983	H3K27me3_Peak00679	Distal Intergenic	Glysoja.01G001198	-21692
Chr01	39751219	39756769	5551	H3K27me3_Peak00680	Distal Intergenic	Glysoja.01G001199	10420
Chr01	39786955	39790150	3196	H3K27me3_Peak00681	Distal Intergenic	Glysoja.01G001200	-10372
Chr01	39793855	39794446	592	H3K27me3_Peak00682	Distal Intergenic	Glysoja.01G001200	-17272
Chr01	39796232	39797189	958	H3K27me3_Peak00683	Distal Intergenic	Glysoja.01G001200	-19649
Chr01	39803281	39803902	622	H3K27me3_Peak00684	Distal Intergenic	Glysoja.01G001201	-24038
Chr01	39888721	39888953	233	H3K27me3_Peak00685	Promoter (<=1kb)	Glysoja.01G001203	150
Chr01	39914991	39915503	513	H3K27me3_Peak00686	Distal Intergenic	Glysoja.01G001204	-6808
Chr01	39929612	39929858	247	H3K27me3_Peak00687	Downstream (1-2kb)	Glysoja.01G001205	2498
Chr01	40079986	40081919	1934	H3K27me3_Peak00688	Distal Intergenic	Glysoja.01G001213	-8274
Chr01	40090319	40090668	350	H3K27me3_Peak00689	Promoter (<=1kb)	Glysoja.01G001213	126
Chr01	40091142	40091515	374	H3K27me3_Peak00690	Promoter (<=1kb)	Glysoja.01G001213	949
Chr01	40188362	40188844	483	H3K27me3_Peak00691	Distal Intergenic	Glysoja.01G001215	-15643
Chr01	40293740	40294179	440	H3K27me3_Peak00692	Distal Intergenic	Glysoja.01G001217	27264
Chr01	40294640	40295290	651	H3K27me3_Peak00693	Distal Intergenic	Glysoja.01G001217	28164
Chr01	40296046	40297335	1290	H3K27me3_Peak00694	Distal Intergenic	Glysoja.01G001217	29570
Chr01	40306733	40307872	1140	H3K27me3_Peak00695	Distal Intergenic	Glysoja.01G001217	40257
Chr01	40318562	40318979	418	H3K27me3_Peak00696	Distal Intergenic	Glysoja.01G001217	52086
Chr01	40355509	40356170	662	H3K27me3_Peak00697	Distal Intergenic	Glysoja.01G001218	-25693
Chr01	40379494	40379838	345	H3K27me3_Peak00698	Downstream (2-3kb)	Glysoja.01G001218	-2025
Chr01	40410465	40410698	234	H3K27me3_Peak00699	Distal Intergenic	Glysoja.01G001219	-8149
Chr01	40439886	40440741	856	H3K27me3_Peak00700	Distal Intergenic	Glysoja.01G001220	21662
Chr01	40476562	40477152	591	H3K27me3_Peak00701	Distal Intergenic	Glysoja.01G001224	2337
Chr01	40547743	40548685	943	H3K27me3_Peak00702	Promoter (<=1kb)	Glysoja.01G001227	69
Chr01	40576923	40577482	560	H3K27me3_Peak00703	Promoter (<=1kb)	Glysoja.01G001229	0
Chr01	40592245	40592825	581	H3K27me3_Peak00704	Distal Intergenic	Glysoja.01G001229	15165
Chr01	40601124	40603200	2077	H3K27me3_Peak00705	Distal Intergenic	Glysoja.01G001230	19097
Chr01	40709958	40710264	307	H3K27me3_Peak00706	Promoter (<=1kb)	Glysoja.01G001236	30
Chr01	40718357	40719734	1378	H3K27me3_Peak00707	Distal Intergenic	Glysoja.01G001236	8429
Chr01	40721415	40722092	678	H3K27me3_Peak00708	Distal Intergenic	Glysoja.01G001236	11487
Chr01	40734393	40735122	730	H3K27me3_Peak00709	Distal Intergenic	Glysoja.01G001237	-2170
Chr01	40746983	40748299	1317	H3K27me3_Peak00710	Intron (Glysoja.01G001237.1/Glysoja.01G001237, intron 15 of 22)	Glysoja.01G001237	6533
Chr01	40754686	40755061	376	H3K27me3_Peak00711	Intron (Glysoja.01G001237.1/Glysoja.01G001237, intron 15 of 22)	Glysoja.01G001237	14236
Chr01	40761149	40761563	415	H3K27me3_Peak00712	Intron (Glysoja.01G001237.1/Glysoja.01G001237, intron 19 of 22)	Glysoja.01G001237	20699
Chr01	40777331	40777940	610	H3K27me3_Peak00713	Distal Intergenic	Glysoja.01G001238	8600
Chr01	40797650	40802499	4850	H3K27me3_Peak00714	Distal Intergenic	Glysoja.01G001239	10273
Chr01	40810906	40811179	274	H3K27me3_Peak00715	Promoter (1-2kb)	Glysoja.01G001239	1593
Chr01	40815713	40816608	896	H3K27me3_Peak00716	Distal Intergenic	Glysoja.01G001239	-2941
Chr01	40824156	40824679	524	H3K27me3_Peak00717	Distal Intergenic	Glysoja.01G001240	-2204
Chr01	40831303	40831989	687	H3K27me3_Peak00718	Distal Intergenic	Glysoja.01G001240	-9351
Chr01	40858136	40859507	1372	H3K27me3_Peak00719	Distal Intergenic	Glysoja.01G001241	11401
Chr01	40870332	40870904	573	H3K27me3_Peak00720	Promoter (<=1kb)	Glysoja.01G001241	4
Chr01	40894499	40895012	514	H3K27me3_Peak00721	Promoter (<=1kb)	Glysoja.01G001243	343
Chr01	40915360	40915577	218	H3K27me3_Peak00722	Intron (Glysoja.01G001244.1/Glysoja.01G001244, intron 3 of 3)	Glysoja.01G001244	2499
Chr01	41067767	41068189	423	H3K27me3_Peak00723	Promoter (<=1kb)	Glysoja.01G001246	918
Chr01	41160318	41160503	186	H3K27me3_Peak00724	Distal Intergenic	Glysoja.01G001251	-9932
Chr01	41188331	41188877	547	H3K27me3_Peak00725	Distal Intergenic	Glysoja.01G001251	17896
Chr01	41189334	41190223	890	H3K27me3_Peak00726	Distal Intergenic	Glysoja.01G001251	18899
Chr01	41202389	41203432	1044	H3K27me3_Peak00727	Distal Intergenic	Glysoja.01G001252	-24390
Chr01	41213072	41218323	5252	H3K27me3_Peak00728	Distal Intergenic	Glysoja.01G001252	-9499
Chr01	41235213	41236113	901	H3K27me3_Peak00729	Distal Intergenic	Glysoja.01G001252	7391
Chr01	41263159	41264876	1718	H3K27me3_Peak00730	Distal Intergenic	Glysoja.01G001253	16044
Chr01	41268479	41269337	859	H3K27me3_Peak00731	Distal Intergenic	Glysoja.01G001253	21364
Chr01	41272125	41275976	3852	H3K27me3_Peak00732	Distal Intergenic	Glysoja.01G001253	25010
Chr01	41281680	41281982	303	H3K27me3_Peak00733	Distal Intergenic	Glysoja.01G001253	34565
Chr01	41282486	41283060	575	H3K27me3_Peak00734	Distal Intergenic	Glysoja.01G001253	35371
Chr01	41285789	41286103	315	H3K27me3_Peak00735	Distal Intergenic	Glysoja.01G001253	38674
Chr01	41288025	41288706	682	H3K27me3_Peak00736	Distal Intergenic	Glysoja.01G001253	40910
Chr01	41290900	41291316	417	H3K27me3_Peak00737	Distal Intergenic	Glysoja.01G001254	38660
Chr01	41292542	41293112	571	H3K27me3_Peak00738	Distal Intergenic	Glysoja.01G001254	36864
Chr01	41293795	41295900	2106	H3K27me3_Peak00739	Distal Intergenic	Glysoja.01G001254	34076
Chr01	41296432	41297009	578	H3K27me3_Peak00740	Distal Intergenic	Glysoja.01G001254	32967
Chr01	41302786	41306847	4062	H3K27me3_Peak00741	Distal Intergenic	Glysoja.01G001254	23129
Chr01	41325642	41326253	612	H3K27me3_Peak00742	Downstream (1-2kb)	Glysoja.01G001254	3723
Chr01	41326860	41327619	760	H3K27me3_Peak00743	Downstream (<1kb)	Glysoja.01G001254	2357
Chr01	41332199	41333181	983	H3K27me3_Peak00744	Distal Intergenic	Glysoja.01G001254	-2223
Chr01	41335695	41336550	856	H3K27me3_Peak00745	Distal Intergenic	Glysoja.01G001254	-5719
Chr01	41476576	41477063	488	H3K27me3_Peak00746	Promoter (<=1kb)	Glysoja.01G001264	0
Chr01	41573470	41575623	2154	H3K27me3_Peak00747	Distal Intergenic	Glysoja.01G001269	23460
Chr01	41587782	41588078	297	H3K27me3_Peak00748	Distal Intergenic	Glysoja.01G001269	37772
Chr01	41735587	41736503	917	H3K27me3_Peak00749	Distal Intergenic	Glysoja.01G001272	-5395
Chr01	41741934	41742458	525	H3K27me3_Peak00750	Promoter (<=1kb)	Glysoja.01G001272	36
Chr01	41809711	41809984	274	H3K27me3_Peak00751	Promoter (1-2kb)	Glysoja.01G001273	-1852
Chr01	41902457	41904670	2214	H3K27me3_Peak00752	Distal Intergenic	Glysoja.01G001275	8597
Chr01	42101282	42103321	2040	H3K27me3_Peak00753	Distal Intergenic	Glysoja.01G001283	51364
Chr01	42141106	42141554	449	H3K27me3_Peak00754	Distal Intergenic	Glysoja.01G001284	21901
Chr01	42450625	42451067	443	H3K27me3_Peak00755	Distal Intergenic	Glysoja.01G001294	-11613
Chr01	42530844	42531488	645	H3K27me3_Peak00756	Promoter (1-2kb)	Glysoja.01G001298	1718
Chr01	42565485	42566457	973	H3K27me3_Peak00757	Distal Intergenic	Glysoja.01G001298	-32279
Chr01	42573227	42575197	1971	H3K27me3_Peak00758	Distal Intergenic	Glysoja.01G001298	-40021
Chr01	42577208	42578414	1207	H3K27me3_Peak00759	Distal Intergenic	Glysoja.01G001298	-44002
Chr01	42591925	42594305	2381	H3K27me3_Peak00760	Distal Intergenic	Glysoja.01G001298	-58719
Chr01	42595137	42596805	1669	H3K27me3_Peak00761	Distal Intergenic	Glysoja.01G001298	-61931
Chr01	42599936	42600989	1054	H3K27me3_Peak00762	Distal Intergenic	Glysoja.01G001298	-66730
Chr01	42605534	42606373	840	H3K27me3_Peak00763	Distal Intergenic	Glysoja.01G001298	-72328
Chr01	42606763	42607194	432	H3K27me3_Peak00764	Distal Intergenic	Glysoja.01G001298	-73557
Chr01	42714442	42715814	1373	H3K27me3_Peak00765	Distal Intergenic	Glysoja.01G001299	27354
Chr01	42812671	42813168	498	H3K27me3_Peak00766	Distal Intergenic	Glysoja.01G001301	-14658
Chr01	42821691	42821975	285	H3K27me3_Peak00767	Distal Intergenic	Glysoja.01G001301	-5851
Chr01	42827634	42828498	865	H3K27me3_Peak00768	Promoter (<=1kb)	Glysoja.01G001301	0
Chr01	42828940	42830079	1140	H3K27me3_Peak00769	Promoter (<=1kb)	Glysoja.01G001302	0
Chr01	42830665	42831095	431	H3K27me3_Peak00770	Promoter (1-2kb)	Glysoja.01G001302	1173
Chr01	42873177	42874320	1144	H3K27me3_Peak00771	Distal Intergenic	Glysoja.01G001302	43685
Chr01	42877396	42878286	891	H3K27me3_Peak00772	Distal Intergenic	Glysoja.01G001302	47904
Chr01	42878776	42879194	419	H3K27me3_Peak00773	Distal Intergenic	Glysoja.01G001302	49284
Chr01	42880148	42881272	1125	H3K27me3_Peak00774	Distal Intergenic	Glysoja.01G001302	50656
Chr01	42881735	42882677	943	H3K27me3_Peak00775	Distal Intergenic	Glysoja.01G001303	-49346
Chr01	42995264	42997543	2280	H3K27me3_Peak00776	Distal Intergenic	Glysoja.01G001304	8086
Chr01	43001605	43001817	213	H3K27me3_Peak00777	Distal Intergenic	Glysoja.01G001305	5831
Chr01	43036914	43037371	458	H3K27me3_Peak00778	Promoter (<=1kb)	Glysoja.01G001309	122
Chr01	43055121	43055949	829	H3K27me3_Peak00779	Distal Intergenic	Glysoja.01G001310	3910
Chr01	43113624	43114337	714	H3K27me3_Peak00780	Distal Intergenic	Glysoja.01G001311	51652
Chr01	43117393	43118337	945	H3K27me3_Peak00781	Distal Intergenic	Glysoja.01G001311	55421
Chr01	43120101	43120814	714	H3K27me3_Peak00782	Distal Intergenic	Glysoja.01G001311	58129
Chr01	43121802	43122972	1171	H3K27me3_Peak00783	Distal Intergenic	Glysoja.01G001311	59830
Chr01	43160710	43161032	323	H3K27me3_Peak00784	Distal Intergenic	Glysoja.01G001312	75120
Chr01	43186536	43186729	194	H3K27me3_Peak00785	Distal Intergenic	Glysoja.01G001312	49423
Chr01	43208654	43209563	910	H3K27me3_Peak00786	Distal Intergenic	Glysoja.01G001312	26589
Chr01	43234114	43234826	713	H3K27me3_Peak00787	Promoter (1-2kb)	Glysoja.01G001312	1326
Chr01	43267226	43268235	1010	H3K27me3_Peak00788	Distal Intergenic	Glysoja.01G001313	-13893
Chr01	43312666	43312865	200	H3K27me3_Peak00789	Distal Intergenic	Glysoja.01G001315	12130
Chr01	43332244	43333136	893	H3K27me3_Peak00790	Promoter (<=1kb)	Glysoja.01G001316	714
Chr01	43376614	43376948	335	H3K27me3_Peak00791	Distal Intergenic	Glysoja.01G001317	-7004
Chr01	43768429	43768668	240	H3K27me3_Peak00792	Distal Intergenic	Glysoja.01G001331	39313
Chr01	43982551	43983330	780	H3K27me3_Peak00793	Promoter (<=1kb)	Glysoja.01G001339	101
Chr01	43985852	43987552	1701	H3K27me3_Peak00794	Promoter (<=1kb)	Glysoja.01G001340	0
Chr01	44014259	44014889	631	H3K27me3_Peak00795	Promoter (<=1kb)	Glysoja.01G001341	67
Chr01	44201827	44202630	804	H3K27me3_Peak00796	Promoter (<=1kb)	Glysoja.01G001349	0
Chr01	44206761	44206984	224	H3K27me3_Peak00797	Distal Intergenic	Glysoja.01G001349	4908
Chr01	44263778	44264115	338	H3K27me3_Peak00798	Distal Intergenic	Glysoja.01G001350	-30425
Chr01	44294567	44295413	847	H3K27me3_Peak00799	Promoter (<=1kb)	Glysoja.01G001350	27
Chr01	44390125	44390393	269	H3K27me3_Peak00800	Distal Intergenic	Glysoja.01G001355	12004
Chr01	44404569	44404851	283	H3K27me3_Peak00801	Distal Intergenic	Glysoja.01G001356	-16981
Chr01	44573383	44574416	1034	H3K27me3_Peak00802	Distal Intergenic	Glysoja.01G001367	-4319
Chr01	44729165	44729588	424	H3K27me3_Peak00803	Distal Intergenic	Glysoja.01G001374	15372
Chr01	44733327	44733897	571	H3K27me3_Peak00804	Distal Intergenic	Glysoja.01G001374	19534
Chr01	44816008	44816258	251	H3K27me3_Peak00805	Promoter (<=1kb)	Glysoja.01G001377	0
Chr01	44893593	44894672	1080	H3K27me3_Peak00806	Distal Intergenic	Glysoja.01G001380	-22557
Chr01	44924790	44925406	617	H3K27me3_Peak00807	Exon (Glysoja.01G001382.1/Glysoja.01G001382, exon 7 of 9)	Glysoja.01G001381	4711
Chr01	44940684	44941247	564	H3K27me3_Peak00808	Promoter (<=1kb)	Glysoja.01G001383	0
Chr01	44942250	44942569	320	H3K27me3_Peak00809	Promoter (1-2kb)	Glysoja.01G001383	-1021
Chr01	44945047	44946209	1163	H3K27me3_Peak00810	Distal Intergenic	Glysoja.01G001383	-3818
Chr01	44951369	44952152	784	H3K27me3_Peak00811	Distal Intergenic	Glysoja.01G001383	-10140
Chr01	44985195	44985782	588	H3K27me3_Peak00812	Exon (Glysoja.01G001385.1/Glysoja.01G001385, exon 2 of 2)	Glysoja.01G001385	3912
Chr01	44989259	44989680	422	H3K27me3_Peak00813	Promoter (<=1kb)	Glysoja.01G001385	14
Chr01	45153886	45154260	375	H3K27me3_Peak00814	Exon (Glysoja.01G001392.1/Glysoja.01G001392, exon 7 of 9)	Glysoja.01G001392	5086
Chr01	45155651	45155997	347	H3K27me3_Peak00815	Exon (Glysoja.01G001392.1/Glysoja.01G001392, exon 9 of 9)	Glysoja.01G001392	6851
Chr01	45190346	45190811	466	H3K27me3_Peak00816	Distal Intergenic	Glysoja.01G001393	3463
Chr01	45289349	45289609	261	H3K27me3_Peak00817	Promoter (1-2kb)	Glysoja.01G001398	-1406
Chr01	45361734	45363150	1417	H3K27me3_Peak00818	Distal Intergenic	Glysoja.01G001401	4293
Chr01	45364156	45364886	731	H3K27me3_Peak00819	Distal Intergenic	Glysoja.01G001401	6715
Chr01	45453218	45453815	598	H3K27me3_Peak00820	Exon (Glysoja.01G001404.1/Glysoja.01G001404, exon 4 of 5)	Glysoja.01G001404	8661
Chr01	45458619	45459348	730	H3K27me3_Peak00821	Exon (Glysoja.01G001404.1/Glysoja.01G001404, exon 5 of 5)	Glysoja.01G001404	14062
Chr01	45638739	45639532	794	H3K27me3_Peak00822	Distal Intergenic	Glysoja.01G001406	36327
Chr01	45692193	45692702	510	H3K27me3_Peak00823	Promoter (<=1kb)	Glysoja.01G001407	110
Chr01	45720544	45721295	752	H3K27me3_Peak00824	Promoter (<=1kb)	Glysoja.01G001408	0
Chr01	45764794	45765489	696	H3K27me3_Peak00825	Promoter (<=1kb)	Glysoja.01G001413	8
Chr01	45771109	45771474	366	H3K27me3_Peak00826	Distal Intergenic	Glysoja.01G001413	-5612
Chr01	45802729	45803462	734	H3K27me3_Peak00827	Promoter (<=1kb)	Glysoja.01G001415	0
Chr01	45898694	45899388	695	H3K27me3_Peak00828	Promoter (1-2kb)	Glysoja.01G001420	-1207
Chr01	45906719	45907461	743	H3K27me3_Peak00829	Promoter (<=1kb)	Glysoja.01G001421	0
Chr01	46012411	46013560	1150	H3K27me3_Peak00830	Promoter (<=1kb)	Glysoja.01G001426	185
Chr01	46017566	46018412	847	H3K27me3_Peak00831	Distal Intergenic	Glysoja.01G001426	5340
Chr01	46169773	46170783	1011	H3K27me3_Peak00832	Promoter (<=1kb)	Glysoja.01G001432	-995
Chr01	46189974	46190650	677	H3K27me3_Peak00833	Distal Intergenic	Glysoja.01G001434	-2041
Chr01	46193953	46194521	569	H3K27me3_Peak00834	Distal Intergenic	Glysoja.01G001434	-6020
Chr01	46216480	46217434	955	H3K27me3_Peak00835	Promoter (<=1kb)	Glysoja.01G001437	134
Chr01	46269695	46270864	1170	H3K27me3_Peak00836	Promoter (<=1kb)	Glysoja.01G001438	-997
Chr01	46272893	46274073	1181	H3K27me3_Peak00837	Distal Intergenic	Glysoja.01G001438	-4195
Chr01	46321081	46321608	528	H3K27me3_Peak00838	Promoter (<=1kb)	Glysoja.01G001442	144
Chr01	46322238	46322531	294	H3K27me3_Peak00839	Promoter (1-2kb)	Glysoja.01G001442	1301
Chr01	46520706	46521071	366	H3K27me3_Peak00840	Distal Intergenic	Glysoja.01G001446	5447
Chr01	46526024	46526462	439	H3K27me3_Peak00841	Promoter (<=1kb)	Glysoja.01G001446	56
Chr01	46527358	46528118	761	H3K27me3_Peak00842	Promoter (<=1kb)	Glysoja.01G001446	-840
Chr01	46751215	46751665	451	H3K27me3_Peak00843	Promoter (<=1kb)	Glysoja.01G001457	0
Chr01	46753766	46753968	203	H3K27me3_Peak00844	Exon (Glysoja.01G001457.1/Glysoja.01G001457, exon 4 of 4)	Glysoja.01G001457	2433
Chr01	46803177	46803964	788	H3K27me3_Peak00845	Promoter (<=1kb)	Glysoja.01G001458	166
Chr01	46828625	46828818	194	H3K27me3_Peak00846	Distal Intergenic	Glysoja.01G001459	14963
Chr01	46848170	46848424	255	H3K27me3_Peak00847	Distal Intergenic	Glysoja.01G001459	-4389
Chr01	46960107	46960784	678	H3K27me3_Peak00848	3' UTR	Glysoja.01G001464	3564
Chr01	46963189	46964003	815	H3K27me3_Peak00849	Promoter (<=1kb)	Glysoja.01G001464	345
Chr01	47169273	47169603	331	H3K27me3_Peak00850	Distal Intergenic	Glysoja.01G001473	14294
Chr01	47249422	47250069	648	H3K27me3_Peak00851	Promoter (<=1kb)	Glysoja.01G001479	785
Chr01	47303377	47303963	587	H3K27me3_Peak00852	Promoter (<=1kb)	Glysoja.01G001482	-990
Chr01	47362228	47362429	202	H3K27me3_Peak00853	Downstream (<1kb)	Glysoja.01G001487	4148
Chr01	47633598	47634323	726	H3K27me3_Peak00854	Distal Intergenic	Glysoja.01G001503	-13943
Chr01	47648338	47648639	302	H3K27me3_Peak00855	Promoter (<=1kb)	Glysoja.01G001503	72
Chr01	47649131	47649638	508	H3K27me3_Peak00856	Promoter (<=1kb)	Glysoja.01G001503	865
Chr01	47901129	47901660	532	H3K27me3_Peak00857	Promoter (<=1kb)	Glysoja.01G001517	0
Chr01	47910481	47910722	242	H3K27me3_Peak00858	Distal Intergenic	Glysoja.01G001517	9238
Chr01	48002043	48004140	2098	H3K27me3_Peak00859	Distal Intergenic	Glysoja.01G001522	-10361
Chr01	48007792	48009095	1304	H3K27me3_Peak00860	Distal Intergenic	Glysoja.01G001522	-16110
Chr01	48009837	48012049	2213	H3K27me3_Peak00861	Distal Intergenic	Glysoja.01G001523	13206
Chr01	48038359	48040249	1891	H3K27me3_Peak00862	Distal Intergenic	Glysoja.01G001523	-13104
Chr01	48041280	48041672	393	H3K27me3_Peak00863	Distal Intergenic	Glysoja.01G001523	-16025
Chr01	48059150	48060185	1036	H3K27me3_Peak00864	Promoter (<=1kb)	Glysoja.01G001524	80
Chr01	48162088	48162258	171	H3K27me3_Peak00865	Distal Intergenic	Glysoja.01G001532	-6948
Chr01	48289605	48290563	959	H3K27me3_Peak00866	Promoter (<=1kb)	Glysoja.01G001541	0
Chr01	48294203	48294560	358	H3K27me3_Peak00867	Exon (Glysoja.01G001541.1/Glysoja.01G001541, exon 2 of 2)	Glysoja.01G001541	4450
Chr01	48342702	48343053	352	H3K27me3_Peak00868	Distal Intergenic	Glysoja.01G001543	18071
Chr01	48362309	48362869	561	H3K27me3_Peak00869	Distal Intergenic	Glysoja.01G001544	-5864
Chr01	48368378	48371985	3608	H3K27me3_Peak00870	Promoter (<=1kb)	Glysoja.01G001544	0
Chr01	48417398	48419233	1836	H3K27me3_Peak00871	Distal Intergenic	Glysoja.01G001547	8454
Chr01	48428697	48429207	511	H3K27me3_Peak00872	Promoter (1-2kb)	Glysoja.01G001547	-1010
Chr01	48480434	48480947	514	H3K27me3_Peak00873	Distal Intergenic	Glysoja.01G001550	-4672
Chr01	48501465	48501927	463	H3K27me3_Peak00874	Distal Intergenic	Glysoja.01G001552	-4274
Chr01	48512246	48512765	520	H3K27me3_Peak00875	Downstream (<1kb)	Glysoja.01G001553	3026
Chr01	48513439	48514792	1354	H3K27me3_Peak00876	Promoter (<=1kb)	Glysoja.01G001553	999
Chr01	48615790	48616086	297	H3K27me3_Peak00877	Promoter (<=1kb)	Glysoja.01G001558	228
Chr01	48617801	48618789	989	H3K27me3_Peak00878	Exon (Glysoja.01G001558.1/Glysoja.01G001558, exon 3 of 3)	Glysoja.01G001558	2239
Chr01	48728139	48730153	2015	H3K27me3_Peak00879	Distal Intergenic	Glysoja.01G001566	-15526
Chr01	48736981	48737366	386	H3K27me3_Peak00880	Distal Intergenic	Glysoja.01G001566	-24368
Chr01	48761608	48762023	416	H3K27me3_Peak00881	Distal Intergenic	Glysoja.01G001567	-15084
Chr01	48929467	48929774	308	H3K27me3_Peak00882	Promoter (1-2kb)	Glysoja.01G001576	1080
Chr01	48953641	48955171	1531	H3K27me3_Peak00883	Promoter (<=1kb)	Glysoja.01G001577	0
Chr01	48973866	48974955	1090	H3K27me3_Peak00884	Distal Intergenic	Glysoja.01G001578	8390
Chr01	48987939	48988749	811	H3K27me3_Peak00885	Distal Intergenic	Glysoja.01G001578	-4594
Chr01	49235716	49236641	926	H3K27me3_Peak00886	Promoter (<=1kb)	Glysoja.01G001598	3
Chr01	49322705	49323463	759	H3K27me3_Peak00887	Promoter (<=1kb)	Glysoja.01G001609	0
Chr01	49390652	49391008	357	H3K27me3_Peak00888	Distal Intergenic	Glysoja.01G001617	-8567
Chr01	49402381	49402832	452	H3K27me3_Peak00889	Exon (Glysoja.01G001617.1/Glysoja.01G001617, exon 2 of 2)	Glysoja.01G001617	2806
Chr01	49482807	49483721	915	H3K27me3_Peak00890	Promoter (<=1kb)	Glysoja.01G001623	0
Chr01	49553868	49554476	609	H3K27me3_Peak00891	Promoter (<=1kb)	Glysoja.01G001629	31
Chr01	49563930	49565239	1310	H3K27me3_Peak00892	Distal Intergenic	Glysoja.01G001630	8966
Chr01	49582069	49582464	396	H3K27me3_Peak00893	Distal Intergenic	Glysoja.01G001630	-7847
Chr01	49653942	49654192	251	H3K27me3_Peak00894	Promoter (<=1kb)	Glysoja.01G001636	804
Chr01	49746329	49746568	240	H3K27me3_Peak00895	Promoter (1-2kb)	Glysoja.01G001643	1582
Chr01	49817929	49818221	293	H3K27me3_Peak00896	Promoter (1-2kb)	Glysoja.01G001650	-1977
Chr01	49818793	49819186	394	H3K27me3_Peak00897	Promoter (1-2kb)	Glysoja.01G001650	-1012
Chr01	49821592	49821863	272	H3K27me3_Peak00898	Promoter (1-2kb)	Glysoja.01G001650	1394
Chr01	49824383	49825188	806	H3K27me3_Peak00899	3' UTR	Glysoja.01G001651	3350
Chr01	49827204	49828419	1216	H3K27me3_Peak00900	Promoter (<=1kb)	Glysoja.01G001651	119
Chr01	49858790	49859121	332	H3K27me3_Peak00901	Distal Intergenic	Glysoja.01G001654	-10088
Chr01	49861873	49862741	869	H3K27me3_Peak00902	Distal Intergenic	Glysoja.01G001655	-7660
Chr01	49873362	49873831	470	H3K27me3_Peak00903	Intron (Glysoja.01G001655.2/Glysoja.01G001655, intron 6 of 6)	Glysoja.01G001655	2938
Chr01	49890022	49890355	334	H3K27me3_Peak00904	Distal Intergenic	Glysoja.01G001657	-2372
Chr01	49943138	49943949	812	H3K27me3_Peak00905	Promoter (<=1kb)	Glysoja.01G001661	72
Chr01	49975814	49976049	236	H3K27me3_Peak00906	Intron (Glysoja.01G001662.1/Glysoja.01G001662, intron 14 of 14)	Glysoja.01G001663	-4900
Chr01	50027026	50029167	2142	H3K27me3_Peak00907	Promoter (<=1kb)	Glysoja.01G001666	152
Chr01	50029527	50030524	998	H3K27me3_Peak00908	Distal Intergenic	Glysoja.01G001666	2653
Chr01	50031403	50032078	676	H3K27me3_Peak00909	Distal Intergenic	Glysoja.01G001666	4529
Chr01	50059726	50060310	585	H3K27me3_Peak00910	Distal Intergenic	Glysoja.01G001668	-2604
Chr01	50071892	50072501	610	H3K27me3_Peak00911	Promoter (<=1kb)	Glysoja.01G001669	33
Chr01	50084720	50086914	2195	H3K27me3_Peak00912	Distal Intergenic	Glysoja.01G001670	3103
Chr01	50088320	50090174	1855	H3K27me3_Peak00913	Distal Intergenic	Glysoja.01G001671	-5331
Chr01	50097578	50097870	293	H3K27me3_Peak00914	Promoter (<=1kb)	Glysoja.01G001671	86
Chr01	50160910	50161315	406	H3K27me3_Peak00915	Promoter (<=1kb)	Glysoja.01G001678	0
Chr01	50252712	50253547	836	H3K27me3_Peak00916	Promoter (<=1kb)	Glysoja.01G001688	520
Chr01	50255976	50257357	1382	H3K27me3_Peak00917	Distal Intergenic	Glysoja.01G001688	3784
Chr01	50260125	50260956	832	H3K27me3_Peak00918	Distal Intergenic	Glysoja.01G001688	7933
Chr01	50281461	50281932	472	H3K27me3_Peak00919	Promoter (<=1kb)	Glysoja.01G001689	-776
Chr01	50290595	50292305	1711	H3K27me3_Peak00920	Promoter (<=1kb)	Glysoja.01G001690	0
Chr01	50296085	50297016	932	H3K27me3_Peak00921	Distal Intergenic	Glysoja.01G001690	-3996
Chr01	50300625	50300910	286	H3K27me3_Peak00922	Distal Intergenic	Glysoja.01G001691	5495
Chr01	50304351	50305539	1189	H3K27me3_Peak00923	Promoter (<=1kb)	Glysoja.01G001691	866
Chr01	50305867	50306350	484	H3K27me3_Peak00924	Promoter (<=1kb)	Glysoja.01G001691	55
Chr01	50360351	50360656	306	H3K27me3_Peak00925	Distal Intergenic	Glysoja.01G001695	9059
Chr01	50363105	50363580	476	H3K27me3_Peak00926	Downstream (2-3kb)	Glysoja.01G001695	11813
Chr01	50389162	50389537	376	H3K27me3_Peak00927	Distal Intergenic	Glysoja.01G001698	-2363
Chr01	50389979	50390211	233	H3K27me3_Peak00928	Promoter (1-2kb)	Glysoja.01G001698	-1689
Chr01	50457212	50458030	819	H3K27me3_Peak00929	Promoter (<=1kb)	Glysoja.01G001706	0
Chr01	50460894	50461651	758	H3K27me3_Peak00930	3' UTR	Glysoja.01G001706	3342
Chr01	50478425	50479001	577	H3K27me3_Peak00931	Promoter (<=1kb)	Glysoja.01G001708	-402
Chr01	50529969	50530245	277	H3K27me3_Peak00932	Promoter (1-2kb)	Glysoja.01G001712	-1791
Chr01	50640860	50641061	202	H3K27me3_Peak00933	Distal Intergenic	Glysoja.01G001727	4037
Chr01	50641784	50642099	316	H3K27me3_Peak00934	Distal Intergenic	Glysoja.01G001728	-4276
Chr01	50646116	50646696	581	H3K27me3_Peak00935	Promoter (<=1kb)	Glysoja.01G001728	0
Chr01	50647261	50648321	1061	H3K27me3_Peak00936	Promoter (<=1kb)	Glysoja.01G001728	886
Chr01	50738209	50738554	346	H3K27me3_Peak00937	Promoter (1-2kb)	Glysoja.01G001741	-1802
Chr01	50812256	50812831	576	H3K27me3_Peak00938	Promoter (<=1kb)	Glysoja.01G001749	0
Chr01	50814817	50815364	548	H3K27me3_Peak00939	Distal Intergenic	Glysoja.01G001749	-2258
Chr01	50827805	50828977	1173	H3K27me3_Peak00940	Promoter (<=1kb)	Glysoja.01G001750	0
Chr01	50832118	50832708	591	H3K27me3_Peak00941	Distal Intergenic	Glysoja.01G001750	-3333
Chr01	50833657	50834807	1151	H3K27me3_Peak00942	Distal Intergenic	Glysoja.01G001750	-4872
Chr01	50835564	50835956	393	H3K27me3_Peak00943	Downstream (2-3kb)	Glysoja.01G001751	4560
Chr01	50840366	50840564	199	H3K27me3_Peak00944	Promoter (<=1kb)	Glysoja.01G001751	0
Chr01	50845521	50847522	2002	H3K27me3_Peak00945	Promoter (<=1kb)	Glysoja.01G001752	0
Chr01	50851372	50852295	924	H3K27me3_Peak00946	Promoter (<=1kb)	Glysoja.01G001753	0
Chr01	50913653	50914411	759	H3K27me3_Peak00947	Promoter (1-2kb)	Glysoja.01G001757	1641
Chr01	50915403	50916074	672	H3K27me3_Peak00948	Promoter (<=1kb)	Glysoja.01G001757	0
Chr01	50923812	50924215	404	H3K27me3_Peak00949	3' UTR	Glysoja.01G001758	2208
Chr01	50924886	50925353	468	H3K27me3_Peak00950	Promoter (1-2kb)	Glysoja.01G001758	1070
Chr01	50926111	50926454	344	H3K27me3_Peak00951	Promoter (<=1kb)	Glysoja.01G001758	0
Chr01	50997465	50998106	642	H3K27me3_Peak00952	Distal Intergenic	Glysoja.01G001765	-3471
Chr01	50998762	50998982	221	H3K27me3_Peak00953	Distal Intergenic	Glysoja.01G001765	-2595
Chr01	51006154	51006642	489	H3K27me3_Peak00954	Distal Intergenic	Glysoja.01G001765	4577
Chr01	51007175	51007626	452	H3K27me3_Peak00955	Distal Intergenic	Glysoja.01G001765	5598
Chr01	51008340	51008727	388	H3K27me3_Peak00956	Distal Intergenic	Glysoja.01G001766	6222
Chr01	51014295	51014919	625	H3K27me3_Peak00957	Promoter (<=1kb)	Glysoja.01G001766	30
Chr01	51015408	51016439	1032	H3K27me3_Peak00958	Promoter (<=1kb)	Glysoja.01G001766	-459
Chr01	51020826	51021506	681	H3K27me3_Peak00959	Distal Intergenic	Glysoja.01G001766	-5877
Chr01	51041165	51041637	473	H3K27me3_Peak00960	Promoter (<=1kb)	Glysoja.01G001770	17
Chr01	51045342	51045681	340	H3K27me3_Peak00961	Promoter (<=1kb)	Glysoja.01G001771	659
Chr01	51067092	51067628	537	H3K27me3_Peak00962	Downstream (1-2kb)	Glysoja.01G001774	3633
Chr01	51071354	51072705	1352	H3K27me3_Peak00963	Promoter (<=1kb)	Glysoja.01G001775	0
Chr01	51107004	51107228	225	H3K27me3_Peak00964	Downstream (<1kb)	Glysoja.01G001777	4037
Chr01	51110111	51111020	910	H3K27me3_Peak00965	Promoter (<=1kb)	Glysoja.01G001777	245
Chr01	51137125	51138184	1060	H3K27me3_Peak00966	Promoter (<=1kb)	Glysoja.01G001779	0
Chr01	51140032	51140740	709	H3K27me3_Peak00967	Promoter (<=1kb)	Glysoja.01G001780	0
Chr01	51166166	51167371	1206	H3K27me3_Peak00968	Promoter (<=1kb)	Glysoja.01G001783	0
Chr01	51199937	51200991	1055	H3K27me3_Peak00969	Promoter (<=1kb)	Glysoja.01G001787	195
Chr01	51206479	51206840	362	H3K27me3_Peak00970	Distal Intergenic	Glysoja.01G001787	-5293
Chr01	51207810	51208349	540	H3K27me3_Peak00971	Distal Intergenic	Glysoja.01G001787	-6624
Chr01	51214458	51215339	882	H3K27me3_Peak00972	Distal Intergenic	Glysoja.01G001788	7920
Chr01	51216175	51216454	280	H3K27me3_Peak00973	Distal Intergenic	Glysoja.01G001788	6805
Chr01	51238370	51238654	285	H3K27me3_Peak00974	Promoter (1-2kb)	Glysoja.01G001790	1951
Chr01	51277956	51278537	582	H3K27me3_Peak00975	Exon (Glysoja.01G001794.1/Glysoja.01G001794, exon 2 of 9)	Glysoja.01G001794	3060
Chr01	51279208	51279492	285	H3K27me3_Peak00976	Exon (Glysoja.01G001794.1/Glysoja.01G001794, exon 4 of 9)	Glysoja.01G001794	4312
Chr01	51325828	51326967	1140	H3K27me3_Peak00977	Distal Intergenic	Glysoja.01G001801	6025
Chr01	51329594	51329969	376	H3K27me3_Peak00978	Downstream (<1kb)	Glysoja.01G001801	3023
Chr01	51330745	51332703	1959	H3K27me3_Peak00979	Promoter (<=1kb)	Glysoja.01G001801	289
Chr01	51338826	51339118	293	H3K27me3_Peak00980	Distal Intergenic	Glysoja.01G001801	-5834
Chr01	51340055	51340621	567	H3K27me3_Peak00981	Distal Intergenic	Glysoja.01G001801	-7063
Chr01	51394354	51395584	1231	H3K27me3_Peak00982	3' UTR	Glysoja.01G001808	2370
Chr01	51482881	51483149	269	H3K27me3_Peak00983	Downstream (2-3kb)	Glysoja.01G001816	-2393
Chr01	51560989	51561345	357	H3K27me3_Peak00984	Promoter (<=1kb)	Glysoja.01G001827	-794
Chr01	51598802	51599029	228	H3K27me3_Peak00985	Promoter (1-2kb)	Glysoja.01G001833	-1269
Chr01	51605141	51606686	1546	H3K27me3_Peak00986	Distal Intergenic	Glysoja.01G001833	-7608
Chr01	51629806	51630613	808	H3K27me3_Peak00987	Exon (Glysoja.01G001836.1/Glysoja.01G001836, exon 4 of 5)	Glysoja.01G001836	2456
Chr01	51633455	51634168	714	H3K27me3_Peak00988	Promoter (<=1kb)	Glysoja.01G001837	541
Chr01	51640742	51641153	412	H3K27me3_Peak00989	Promoter (<=1kb)	Glysoja.01G001838	0
Chr01	51643799	51644033	235	H3K27me3_Peak00990	Intron (Glysoja.01G001838.1/Glysoja.01G001838, intron 1 of 1)	Glysoja.01G001838	2686
Chr01	51646736	51647910	1175	H3K27me3_Peak00991	Distal Intergenic	Glysoja.01G001838	5623
Chr01	51656505	51657728	1224	H3K27me3_Peak00992	Promoter (<=1kb)	Glysoja.01G001839	647
Chr01	51662341	51662714	374	H3K27me3_Peak00993	Promoter (<=1kb)	Glysoja.01G001840	0
Chr01	51664754	51665282	529	H3K27me3_Peak00994	Promoter (<=1kb)	Glysoja.01G001841	0
Chr01	51665827	51666585	759	H3K27me3_Peak00995	Promoter (<=1kb)	Glysoja.01G001841	942
Chr01	51692212	51692720	509	H3K27me3_Peak00996	Exon (Glysoja.01G001845.1/Glysoja.01G001845, exon 10 of 10)	Glysoja.01G001845	3924
Chr01	51727154	51727705	552	H3K27me3_Peak00997	Distal Intergenic	Glysoja.01G001848	9866
Chr01	51749116	51749790	675	H3K27me3_Peak00998	Intron (Glysoja.01G001849.1/Glysoja.01G001849, intron 7 of 7)	Glysoja.01G001849	3374
Chr01	51829710	51829890	181	H3K27me3_Peak00999	Downstream (<1kb)	Glysoja.01G001859	2312
Chr01	51830367	51832269	1903	H3K27me3_Peak01000	Promoter (<=1kb)	Glysoja.01G001859	0
Chr01	51834196	51834697	502	H3K27me3_Peak01001	Promoter (1-2kb)	Glysoja.01G001859	-1994
Chr01	51837247	51837754	508	H3K27me3_Peak01002	Downstream (2-3kb)	Glysoja.01G001859	-5045
Chr01	51895618	51897534	1917	H3K27me3_Peak01003	Promoter (<=1kb)	Glysoja.01G001867	0
Chr01	51916677	51917029	353	H3K27me3_Peak01004	Promoter (1-2kb)	Glysoja.01G001870	1741
Chr01	51924933	51925177	245	H3K27me3_Peak01005	Distal Intergenic	Glysoja.01G001870	-6163
Chr01	51928684	51930580	1897	H3K27me3_Peak01006	Distal Intergenic	Glysoja.01G001871	-5386
Chr01	51950774	51951814	1041	H3K27me3_Peak01007	Promoter (<=1kb)	Glysoja.01G001873	0
Chr01	51956168	51958136	1969	H3K27me3_Peak01008	Promoter (<=1kb)	Glysoja.01G001874	0
Chr01	51967528	51967900	373	H3K27me3_Peak01009	Distal Intergenic	Glysoja.01G001875	-2923
Chr01	51984094	51984478	385	H3K27me3_Peak01010	Promoter (<=1kb)	Glysoja.01G001878	41
Chr01	52008707	52009685	979	H3K27me3_Peak01011	Promoter (<=1kb)	Glysoja.01G001882	247
Chr01	52022409	52022612	204	H3K27me3_Peak01012	Distal Intergenic	Glysoja.01G001883	-2247
Chr01	52069134	52069624	491	H3K27me3_Peak01013	Promoter (1-2kb)	Glysoja.01G001890	1352
Chr01	52075569	52076293	725	H3K27me3_Peak01014	Promoter (<=1kb)	Glysoja.01G001891	175
Chr01	52080680	52080953	274	H3K27me3_Peak01015	Downstream (1-2kb)	Glysoja.01G001892	4153
Chr01	52083119	52083640	522	H3K27me3_Peak01016	Promoter (1-2kb)	Glysoja.01G001892	1466
Chr01	52119730	52120102	373	H3K27me3_Peak01017	Distal Intergenic	Glysoja.01G001894	-9714
Chr01	52136213	52136793	581	H3K27me3_Peak01018	Exon (Glysoja.01G001894.1/Glysoja.01G001894, exon 5 of 5)	Glysoja.01G001894	6389
Chr01	52195245	52196003	759	H3K27me3_Peak01019	Promoter (<=1kb)	Glysoja.01G001898	-624
Chr01	52212890	52213625	736	H3K27me3_Peak01020	Promoter (1-2kb)	Glysoja.01G001900	1567
Chr01	52229475	52229791	317	H3K27me3_Peak01021	Promoter (<=1kb)	Glysoja.01G001903	52
Chr01	52266946	52267140	195	H3K27me3_Peak01022	Promoter (<=1kb)	Glysoja.01G001912	-592
Chr01	52278264	52278447	184	H3K27me3_Peak01023	Promoter (1-2kb)	Glysoja.01G001915	-1431
Chr01	52308736	52310709	1974	H3K27me3_Peak01024	Promoter (<=1kb)	Glysoja.01G001918	0
Chr01	52319338	52319596	259	H3K27me3_Peak01025	Promoter (<=1kb)	Glysoja.01G001920	0
Chr01	52353220	52353805	586	H3K27me3_Peak01026	Distal Intergenic	Glysoja.01G001925	-6586
Chr01	52360372	52361758	1387	H3K27me3_Peak01027	Promoter (<=1kb)	Glysoja.01G001925	0
Chr01	52367521	52367737	217	H3K27me3_Peak01028	Promoter (1-2kb)	Glysoja.01G001926	1906
Chr01	52373916	52374883	968	H3K27me3_Peak01029	Promoter (<=1kb)	Glysoja.01G001927	0
Chr01	52440995	52442414	1420	H3K27me3_Peak01030	Promoter (<=1kb)	Glysoja.01G001934	656
Chr01	52443190	52443850	661	H3K27me3_Peak01031	Promoter (<=1kb)	Glysoja.01G001934	0
Chr01	52444579	52445483	905	H3K27me3_Peak01032	Promoter (1-2kb)	Glysoja.01G001934	-1133
Chr01	52448560	52448908	349	H3K27me3_Peak01033	Distal Intergenic	Glysoja.01G001934	-5114
Chr01	52449941	52450251	311	H3K27me3_Peak01034	Distal Intergenic	Glysoja.01G001934	-6495
Chr01	52451276	52451733	458	H3K27me3_Peak01035	Distal Intergenic	Glysoja.01G001934	-7830
Chr01	52461778	52462411	634	H3K27me3_Peak01036	Promoter (<=1kb)	Glysoja.01G001935	0
Chr01	52462918	52463622	705	H3K27me3_Peak01037	Promoter (<=1kb)	Glysoja.01G001935	986
Chr01	52482166	52482417	252	H3K27me3_Peak01038	Promoter (<=1kb)	Glysoja.01G001938	227
Chr01	52528767	52529399	633	H3K27me3_Peak01039	Distal Intergenic	Glysoja.01G001941	-9848
Chr01	52546468	52547136	669	H3K27me3_Peak01040	Downstream (1-2kb)	Glysoja.01G001943	2619
Chr01	52549301	52549785	485	H3K27me3_Peak01041	Promoter (<=1kb)	Glysoja.01G001943	0
Chr01	52555197	52556216	1020	H3K27me3_Peak01042	Promoter (<=1kb)	Glysoja.01G001944	0
Chr01	52556895	52557318	424	H3K27me3_Peak01043	Promoter (1-2kb)	Glysoja.01G001944	-1294
Chr01	52561589	52562286	698	H3K27me3_Peak01044	Promoter (<=1kb)	Glysoja.01G001945	0
Chr01	52602406	52603045	640	H3K27me3_Peak01045	Promoter (<=1kb)	Glysoja.01G001950	51
Chr01	52666081	52667046	966	H3K27me3_Peak01046	Promoter (<=1kb)	Glysoja.01G001957	4
Chr01	52676248	52676636	389	H3K27me3_Peak01047	Downstream (1-2kb)	Glysoja.01G001957	10171
Chr01	52714607	52714828	222	H3K27me3_Peak01048	Distal Intergenic	Glysoja.01G001962	-4142
Chr01	52719497	52720845	1349	H3K27me3_Peak01049	Promoter (<=1kb)	Glysoja.01G001963	35
Chr01	52731953	52732236	284	H3K27me3_Peak01050	Distal Intergenic	Glysoja.01G001965	-5140
Chr01	52733106	52733378	273	H3K27me3_Peak01051	Distal Intergenic	Glysoja.01G001965	-3998
Chr01	52734024	52734370	347	H3K27me3_Peak01052	Distal Intergenic	Glysoja.01G001965	-3006
Chr01	52784901	52785543	643	H3K27me3_Peak01053	Promoter (<=1kb)	Glysoja.01G001971	0
Chr01	52789955	52790526	572	H3K27me3_Peak01054	Promoter (<=1kb)	Glysoja.01G001972	71
Chr01	52792339	52792740	402	H3K27me3_Peak01055	Promoter (1-2kb)	Glysoja.01G001972	-1742
Chr01	52842496	52843872	1377	H3K27me3_Peak01056	Distal Intergenic	Glysoja.01G001978	-3663
Chr01	52845616	52845861	246	H3K27me3_Peak01057	Downstream (2-3kb)	Glysoja.01G001979	-2117
Chr01	52847346	52848788	1443	H3K27me3_Peak01058	Promoter (<=1kb)	Glysoja.01G001979	0
Chr01	52911844	52912131	288	H3K27me3_Peak01059	Promoter (<=1kb)	Glysoja.01G001983	84
Chr01	52927934	52928816	883	H3K27me3_Peak01060	Promoter (<=1kb)	Glysoja.01G001986	322
Chr01	52963329	52963618	290	H3K27me3_Peak01061	Promoter (1-2kb)	Glysoja.01G001991	-1999
Chr01	53001472	53001930	459	H3K27me3_Peak01062	Distal Intergenic	Glysoja.01G001996	-10684
Chr01	53012115	53012333	219	H3K27me3_Peak01063	Promoter (<=1kb)	Glysoja.01G001997	-978
Chr01	53027962	53029221	1260	H3K27me3_Peak01064	Promoter (<=1kb)	Glysoja.01G002000	244
Chr01	53029669	53030704	1036	H3K27me3_Peak01065	Promoter (<=1kb)	Glysoja.01G002000	-204
Chr01	53033216	53033540	325	H3K27me3_Peak01066	Promoter (<=1kb)	Glysoja.01G002001	0
Chr01	53039881	53041365	1485	H3K27me3_Peak01067	Distal Intergenic	Glysoja.01G002002	-4113
Chr01	53045129	53047855	2727	H3K27me3_Peak01068	Promoter (<=1kb)	Glysoja.01G002002	0
Chr01	53075644	53077749	2106	H3K27me3_Peak01069	Promoter (<=1kb)	Glysoja.01G002006	0
Chr01	53173186	53173951	766	H3K27me3_Peak01070	Promoter (<=1kb)	Glysoja.01G002017	0
Chr01	53206952	53207213	262	H3K27me3_Peak01071	Downstream (1-2kb)	Glysoja.01G002021	3886
Chr01	53210757	53211053	297	H3K27me3_Peak01072	Promoter (<=1kb)	Glysoja.01G002021	46
Chr01	53241206	53241467	262	H3K27me3_Peak01073	Distal Intergenic	Glysoja.01G002024	-5875
Chr01	53244683	53245307	625	H3K27me3_Peak01074	Distal Intergenic	Glysoja.01G002024	-9352
Chr01	53255560	53255834	275	H3K27me3_Peak01075	Promoter (<=1kb)	Glysoja.01G002025	-969
Chr01	53256486	53258640	2155	H3K27me3_Peak01076	Promoter (<=1kb)	Glysoja.01G002025	0
Chr01	53272299	53272928	630	H3K27me3_Peak01077	Promoter (1-2kb)	Glysoja.01G002026	-1859
Chr01	53277045	53277265	221	H3K27me3_Peak01078	Distal Intergenic	Glysoja.01G002026	-6605
Chr01	53304474	53304780	307	H3K27me3_Peak01079	Promoter (<=1kb)	Glysoja.01G002029	-217
Chr01	53347090	53347747	658	H3K27me3_Peak01080	3' UTR	Glysoja.01G002035	-2325
Chr01	53360016	53362848	2833	H3K27me3_Peak01081	Promoter (<=1kb)	Glysoja.01G002037	0
Chr01	53378739	53379005	267	H3K27me3_Peak01082	Promoter (<=1kb)	Glysoja.01G002039	-79
Chr01	53386242	53386775	534	H3K27me3_Peak01083	Intron (Glysoja.01G002040.1/Glysoja.01G002040, intron 6 of 6)	Glysoja.01G002040	4458
Chr01	53409483	53409703	221	H3K27me3_Peak01084	Intron (Glysoja.01G002042.1/Glysoja.01G002042, intron 4 of 9)	Glysoja.01G002042	2078
Chr01	53413388	53413815	428	H3K27me3_Peak01085	Promoter (1-2kb)	Glysoja.01G002043	1407
Chr01	53432891	53433147	257	H3K27me3_Peak01086	Downstream (1-2kb)	Glysoja.01G002045	2947
Chr01	53451238	53451568	331	H3K27me3_Peak01087	Promoter (<=1kb)	Glysoja.01G002047	82
Chr01	53460730	53461526	797	H3K27me3_Peak01088	Promoter (<=1kb)	Glysoja.01G002048	0
Chr01	53472572	53473415	844	H3K27me3_Peak01089	Exon (Glysoja.01G002050.1/Glysoja.01G002050, exon 5 of 7)	Glysoja.01G002050	2103
Chr01	53486869	53487053	185	H3K27me3_Peak01090	Distal Intergenic	Glysoja.01G002053	-2388
Chr01	53487848	53488599	752	H3K27me3_Peak01091	Promoter (<=1kb)	Glysoja.01G002053	-842
Chr01	53489213	53490080	868	H3K27me3_Peak01092	Promoter (<=1kb)	Glysoja.01G002053	0
Chr01	53495775	53496489	715	H3K27me3_Peak01093	Distal Intergenic	Glysoja.01G002054	-2554
Chr01	53517521	53517710	190	H3K27me3_Peak01094	Promoter (1-2kb)	Glysoja.01G002055	1861
Chr01	53524108	53524327	220	H3K27me3_Peak01095	Distal Intergenic	Glysoja.01G002055	8448
Chr01	53535700	53536607	908	H3K27me3_Peak01096	Promoter (<=1kb)	Glysoja.01G002056	-86
Chr01	53537078	53539336	2259	H3K27me3_Peak01097	Promoter (<=1kb)	Glysoja.01G002056	385
Chr01	53546627	53547360	734	H3K27me3_Peak01098	Distal Intergenic	Glysoja.01G002056	9934
Chr01	53561185	53562533	1349	H3K27me3_Peak01099	Promoter (1-2kb)	Glysoja.01G002057	1014
Chr01	53566953	53567341	389	H3K27me3_Peak01100	Downstream (2-3kb)	Glysoja.01G002057	-3406
Chr01	53623487	53623893	407	H3K27me3_Peak01101	Promoter (1-2kb)	Glysoja.01G002063	-1868
Chr01	53689206	53689526	321	H3K27me3_Peak01102	Distal Intergenic	Glysoja.01G002073	-2388
Chr01	53772424	53773452	1029	H3K27me3_Peak01103	Promoter (<=1kb)	Glysoja.01G002082	0
Chr01	53785636	53786039	404	H3K27me3_Peak01104	Distal Intergenic	Glysoja.01G002083	-5606
Chr01	53791787	53792558	772	H3K27me3_Peak01105	Promoter (<=1kb)	Glysoja.01G002083	142
Chr01	53807544	53808056	513	H3K27me3_Peak01106	Promoter (<=1kb)	Glysoja.01G002084	2
Chr01	53880662	53881937	1276	H3K27me3_Peak01107	Promoter (<=1kb)	Glysoja.01G002093	0
Chr01	53926174	53930765	4592	H3K27me3_Peak01108	Promoter (1-2kb)	Glysoja.01G002097	-1326
Chr01	54039615	54040058	444	H3K27me3_Peak01109	Promoter (<=1kb)	Glysoja.01G002113	178
Chr01	54062955	54063574	620	H3K27me3_Peak01110	Promoter (<=1kb)	Glysoja.01G002117	40
Chr01	54135907	54136344	438	H3K27me3_Peak01111	Downstream (2-3kb)	Glysoja.01G002123	-2292
Chr01	54141005	54141258	254	H3K27me3_Peak01112	Promoter (<=1kb)	Glysoja.01G002124	-307
Chr01	54141681	54142177	497	H3K27me3_Peak01113	Promoter (<=1kb)	Glysoja.01G002124	-983
Chr01	54150321	54150692	372	H3K27me3_Peak01114	Distal Intergenic	Glysoja.01G002125	9230
Chr01	54192844	54193235	392	H3K27me3_Peak01115	Promoter (1-2kb)	Glysoja.01G002127	-1334
Chr01	54248557	54249024	468	H3K27me3_Peak01116	Promoter (<=1kb)	Glysoja.01G002135	355
Chr01	54294889	54295130	242	H3K27me3_Peak01117	Distal Intergenic	Glysoja.01G002140	-5723
Chr01	54328210	54328829	620	H3K27me3_Peak01118	Promoter (1-2kb)	Glysoja.01G002144	-1826
Chr01	54358444	54358911	468	H3K27me3_Peak01119	Promoter (1-2kb)	Glysoja.01G002149	-1494
Chr01	54395201	54395789	589	H3K27me3_Peak01120	Promoter (1-2kb)	Glysoja.01G002154	1903
Chr01	54450216	54450410	195	H3K27me3_Peak01121	Distal Intergenic	Glysoja.01G002162	-8554
Chr01	54457181	54457473	293	H3K27me3_Peak01122	Promoter (1-2kb)	Glysoja.01G002162	-1491
Chr01	54508495	54509095	601	H3K27me3_Peak01123	Promoter (<=1kb)	Glysoja.01G002168	0
Chr01	54544625	54544999	375	H3K27me3_Peak01124	Promoter (<=1kb)	Glysoja.01G002173	-977
Chr01	54622999	54624030	1032	H3K27me3_Peak01125	Promoter (1-2kb)	Glysoja.01G002180	1142
Chr01	54646694	54647413	720	H3K27me3_Peak01126	Promoter (1-2kb)	Glysoja.01G002183	-1499
Chr01	54693361	54694362	1002	H3K27me3_Peak01127	Promoter (<=1kb)	Glysoja.01G002191	0
Chr01	54694775	54695285	511	H3K27me3_Peak01128	Promoter (1-2kb)	Glysoja.01G002191	1106
Chr01	54701400	54701684	285	H3K27me3_Peak01129	Distal Intergenic	Glysoja.01G002192	-6375
Chr01	54707953	54709406	1454	H3K27me3_Peak01130	Promoter (<=1kb)	Glysoja.01G002192	0
Chr01	54768455	54770205	1751	H3K27me3_Peak01131	Promoter (<=1kb)	Glysoja.01G002196	0
Chr01	54770794	54771172	379	H3K27me3_Peak01132	Promoter (1-2kb)	Glysoja.01G002196	-1458
Chr01	54801709	54802562	854	H3K27me3_Peak01133	Promoter (<=1kb)	Glysoja.01G002199	3
Chr01	54842064	54842683	620	H3K27me3_Peak01134	Promoter (<=1kb)	Glysoja.01G002206	0
Chr01	54920595	54920866	272	H3K27me3_Peak01135	Distal Intergenic	Glysoja.01G002216	-6816
Chr01	54924451	54924993	543	H3K27me3_Peak01136	Distal Intergenic	Glysoja.01G002217	-3455
Chr01	54925460	54926293	834	H3K27me3_Peak01137	Distal Intergenic	Glysoja.01G002217	-2155
Chr01	54928310	54930233	1924	H3K27me3_Peak01138	Promoter (<=1kb)	Glysoja.01G002217	0
Chr01	54931137	54931510	374	H3K27me3_Peak01139	Downstream (2-3kb)	Glysoja.01G002217	2689
Chr01	54981616	54981810	195	H3K27me3_Peak01140	Promoter (<=1kb)	Glysoja.01G002224	0
Chr01	54989289	54992434	3146	H3K27me3_Peak01141	Promoter (<=1kb)	Glysoja.01G002225	0
Chr01	54996398	54997917	1520	H3K27me3_Peak01142	Promoter (<=1kb)	Glysoja.01G002226	145
Chr01	55019490	55020067	578	H3K27me3_Peak01143	Promoter (<=1kb)	Glysoja.01G002230	0
Chr01	55056745	55057240	496	H3K27me3_Peak01144	Promoter (<=1kb)	Glysoja.01G002234	421
Chr01	55072282	55072914	633	H3K27me3_Peak01145	Promoter (<=1kb)	Glysoja.01G002235	0
Chr01	55082223	55083080	858	H3K27me3_Peak01146	Promoter (<=1kb)	Glysoja.01G002236	109
Chr01	55101393	55102553	1161	H3K27me3_Peak01147	Downstream (1-2kb)	Glysoja.01G002238	-3763
Chr01	55119484	55120239	756	H3K27me3_Peak01148	Promoter (1-2kb)	Glysoja.01G002239	-1088
Chr01	55149646	55150622	977	H3K27me3_Peak01149	Promoter (<=1kb)	Glysoja.01G002242	0
Chr01	55160813	55161782	970	H3K27me3_Peak01150	Promoter (<=1kb)	Glysoja.01G002243	0
Chr01	55180990	55181305	316	H3K27me3_Peak01151	Promoter (1-2kb)	Glysoja.01G002246	-1050
Chr01	55191544	55192057	514	H3K27me3_Peak01152	Distal Intergenic	Glysoja.01G002248	-3649
Chr01	55247803	55248117	315	H3K27me3_Peak01153	Downstream (2-3kb)	Glysoja.01G002254	4558
Chr01	55261920	55262830	911	H3K27me3_Peak01154	Promoter (<=1kb)	Glysoja.01G002256	284
Chr01	55265419	55266494	1076	H3K27me3_Peak01155	Promoter (<=1kb)	Glysoja.01G002257	0
Chr01	55275381	55275869	489	H3K27me3_Peak01156	Promoter (<=1kb)	Glysoja.01G002259	0
Chr01	55414860	55415217	358	H3K27me3_Peak01157	Promoter (<=1kb)	Glysoja.01G002276	538
Chr01	55529247	55529444	198	H3K27me3_Peak01158	Distal Intergenic	Glysoja.01G002290	-4504
Chr01	55544648	55545593	946	H3K27me3_Peak01159	Distal Intergenic	Glysoja.01G002291	6201
Chr01	55545815	55546399	585	H3K27me3_Peak01160	Distal Intergenic	Glysoja.01G002291	7368
Chr01	55553316	55554424	1109	H3K27me3_Peak01161	Promoter (<=1kb)	Glysoja.01G002292	96
Chr01	55577165	55581594	4430	H3K27me3_Peak01162	Downstream (2-3kb)	Glysoja.01G002295	4169
Chr01	55594677	55595627	951	H3K27me3_Peak01163	Promoter (<=1kb)	Glysoja.01G002298	0
Chr01	55596546	55596885	340	H3K27me3_Peak01164	Promoter (1-2kb)	Glysoja.01G002298	-1229
Chr01	55606120	55606354	235	H3K27me3_Peak01165	Promoter (<=1kb)	Glysoja.01G002299	828
Chr01	55606933	55607916	984	H3K27me3_Peak01166	Promoter (1-2kb)	Glysoja.01G002299	1641
Chr01	55610427	55611196	770	H3K27me3_Peak01167	Promoter (<=1kb)	Glysoja.01G002300	-742
Chr01	55628231	55629215	985	H3K27me3_Peak01168	Promoter (<=1kb)	Glysoja.01G002303	0
Chr01	55647265	55648294	1030	H3K27me3_Peak01169	Promoter (1-2kb)	Glysoja.01G002304	-1666
Chr01	55649674	55651065	1392	H3K27me3_Peak01170	Promoter (<=1kb)	Glysoja.01G002304	0
Chr01	55706001	55706271	271	H3K27me3_Peak01171	Promoter (1-2kb)	Glysoja.01G002310	-1409
Chr01	55777071	55778513	1443	H3K27me3_Peak01172	Promoter (<=1kb)	Glysoja.01G002319	0
Chr01	55797791	55798079	289	H3K27me3_Peak01173	Downstream (2-3kb)	Glysoja.01G002320	11755
Chr01	55825760	55826376	617	H3K27me3_Peak01174	Promoter (<=1kb)	Glysoja.01G002323	1
Chr01	55852148	55852509	362	H3K27me3_Peak01175	Promoter (<=1kb)	Glysoja.01G002327	0
Chr01	55878593	55880320	1728	H3K27me3_Peak01176	Promoter (<=1kb)	Glysoja.01G002329	0
Chr01	55884109	55884690	582	H3K27me3_Peak01177	Downstream (2-3kb)	Glysoja.01G002329	-3978
Chr01	55943057	55943387	331	H3K27me3_Peak01178	Distal Intergenic	Glysoja.01G002337	-2859
Chr01	55964029	55964573	545	H3K27me3_Peak01179	Promoter (<=1kb)	Glysoja.01G002340	199
Chr01	56095832	56096488	657	H3K27me3_Peak01180	Promoter (<=1kb)	Glysoja.01G002355	280
Chr01	56110604	56111720	1117	H3K27me3_Peak01181	Distal Intergenic	Glysoja.01G002358	3574
Chr01	56253356	56253722	367	H3K27me3_Peak01182	Distal Intergenic	Glysoja.01G002377	-3697
Chr01	56255229	56256064	836	H3K27me3_Peak01183	Downstream (1-2kb)	Glysoja.01G002378	2749
Chr01	56258054	56259030	977	H3K27me3_Peak01184	Promoter (<=1kb)	Glysoja.01G002378	0
Chr01	56265630	56265852	223	H3K27me3_Peak01185	Promoter (<=1kb)	Glysoja.01G002379	42
Chr01	56309567	56310401	835	H3K27me3_Peak01186	Promoter (<=1kb)	Glysoja.01G002387	0
Chr01	56363446	56363899	454	H3K27me3_Peak01187	Promoter (<=1kb)	Glysoja.01G002395	-145
Chr01	56370107	56370483	377	H3K27me3_Peak01188	Promoter (<=1kb)	Glysoja.01G002396	145
Chr01	56376127	56377882	1756	H3K27me3_Peak01189	Promoter (<=1kb)	Glysoja.01G002398	0
Chr01	56388299	56389534	1236	H3K27me3_Peak01190	Promoter (<=1kb)	Glysoja.01G002400	125
Chr01	56406577	56407034	458	H3K27me3_Peak01191	Promoter (<=1kb)	Glysoja.01G002403	67
Chr01	56411293	56412259	967	H3K27me3_Peak01192	Promoter (<=1kb)	Glysoja.01G002404	164
Chr01	56418150	56419888	1739	H3K27me3_Peak01193	Promoter (1-2kb)	Glysoja.01G002405	-1761
Chr01	56583901	56584605	705	H3K27me3_Peak01194	Promoter (<=1kb)	Glysoja.01G002430	205
Chr01	56648379	56649266	888	H3K27me3_Peak01195	Promoter (<=1kb)	Glysoja.01G002441	0
Chr01	56650557	56651021	465	H3K27me3_Peak01196	Distal Intergenic	Glysoja.01G002441	2153
Chr01	56842393	56843527	1135	H3K27me3_Peak01197	Promoter (<=1kb)	Glysoja.01G002473	0
Chr01	56867269	56867792	524	H3K27me3_Peak01198	Promoter (<=1kb)	Glysoja.01G002477	17
Chr01	56869689	56870418	730	H3K27me3_Peak01199	Distal Intergenic	Glysoja.01G002477	2437
Chr01	56886353	56887331	979	H3K27me3_Peak01200	Distal Intergenic	Glysoja.01G002479	-3288
Chr01	56892176	56892567	392	H3K27me3_Peak01201	Exon (Glysoja.01G002480.2/Glysoja.01G002480, exon 10 of 11)	Glysoja.01G002480	2986
Chr01	56892961	56893359	399	H3K27me3_Peak01202	Exon (Glysoja.01G002480.2/Glysoja.01G002480, exon 7 of 11)	Glysoja.01G002480	2194
Chr01	56893887	56895210	1324	H3K27me3_Peak01203	Promoter (<=1kb)	Glysoja.01G002480	343
Chr01	56898332	56899031	700	H3K27me3_Peak01204	Promoter (<=1kb)	Glysoja.01G002480	0
Chr01	56908457	56909060	604	H3K27me3_Peak01205	Promoter (1-2kb)	Glysoja.01G002482	1551
Chr01	56909771	56910640	870	H3K27me3_Peak01206	Promoter (<=1kb)	Glysoja.01G002482	0
Chr01	56915415	56916082	668	H3K27me3_Peak01207	Distal Intergenic	Glysoja.01G002482	-4804
Chr01	56943799	56944493	695	H3K27me3_Peak01208	Promoter (<=1kb)	Glysoja.01G002488	88
Chr01	57111952	57112633	682	H3K27me3_Peak01209	Promoter (1-2kb)	Glysoja.01G002508	-1889
Chr01	57114512	57115199	688	H3K27me3_Peak01210	Promoter (<=1kb)	Glysoja.01G002508	0
Chr01	57174895	57175356	462	H3K27me3_Peak01211	Promoter (<=1kb)	Glysoja.01G002519	-592
Chr01	57220644	57220932	289	H3K27me3_Peak01212	Promoter (<=1kb)	Glysoja.01G002523	742
Chr02	50375	51306	932	H3K27me3_Peak01213	Promoter (<=1kb)	Glysoja.02G002534	290
Chr02	85263	85856	594	H3K27me3_Peak01214	Promoter (<=1kb)	Glysoja.02G002537	983
Chr02	143114	144775	1662	H3K27me3_Peak01215	Promoter (<=1kb)	Glysoja.02G002543	151
Chr02	185612	186280	669	H3K27me3_Peak01216	Promoter (<=1kb)	Glysoja.02G002547	327
Chr02	235855	236692	838	H3K27me3_Peak01217	Promoter (<=1kb)	Glysoja.02G002550	0
Chr02	237982	238440	459	H3K27me3_Peak01218	Promoter (<=1kb)	Glysoja.02G002551	98
Chr02	289219	289578	360	H3K27me3_Peak01219	Promoter (<=1kb)	Glysoja.02G002557	-936
Chr02	427039	427668	630	H3K27me3_Peak01220	Exon (Glysoja.02G002569.1/Glysoja.02G002569, exon 3 of 14)	Glysoja.02G002569	3802
Chr02	528585	529379	795	H3K27me3_Peak01221	Promoter (1-2kb)	Glysoja.02G002581	-1527
Chr02	531694	532120	427	H3K27me3_Peak01222	Distal Intergenic	Glysoja.02G002581	-4636
Chr02	565376	566045	670	H3K27me3_Peak01223	Promoter (<=1kb)	Glysoja.02G002583	-734
Chr02	578271	579417	1147	H3K27me3_Peak01224	Exon (Glysoja.02G002584.1/Glysoja.02G002584, exon 6 of 9)	Glysoja.02G002584	2197
Chr02	586142	586692	551	H3K27me3_Peak01225	Promoter (<=1kb)	Glysoja.02G002585	145
Chr02	629626	630468	843	H3K27me3_Peak01226	Exon (Glysoja.02G002589.1/Glysoja.02G002589, exon 2 of 3)	Glysoja.02G002589	2526
Chr02	632552	633039	488	H3K27me3_Peak01227	Promoter (<=1kb)	Glysoja.02G002589	0
Chr02	642349	643086	738	H3K27me3_Peak01228	Distal Intergenic	Glysoja.02G002590	7218
Chr02	688218	688913	696	H3K27me3_Peak01229	Promoter (<=1kb)	Glysoja.02G002595	189
Chr02	724651	725772	1122	H3K27me3_Peak01230	Distal Intergenic	Glysoja.02G002599	-9182
Chr02	735214	736095	882	H3K27me3_Peak01231	Promoter (<=1kb)	Glysoja.02G002599	260
Chr02	772193	772686	494	H3K27me3_Peak01232	Promoter (<=1kb)	Glysoja.02G002605	71
Chr02	775593	776500	908	H3K27me3_Peak01233	Promoter (1-2kb)	Glysoja.02G002606	-1853
Chr02	828215	828633	419	H3K27me3_Peak01234	Promoter (1-2kb)	Glysoja.02G002612	1481
Chr02	836934	838790	1857	H3K27me3_Peak01235	Promoter (<=1kb)	Glysoja.02G002614	194
Chr02	840979	841400	422	H3K27me3_Peak01236	Promoter (1-2kb)	Glysoja.02G002614	-1995
Chr02	844015	844692	678	H3K27me3_Peak01237	Exon (Glysoja.02G002615.1/Glysoja.02G002615, exon 2 of 2)	Glysoja.02G002614	-5031
Chr02	848632	849296	665	H3K27me3_Peak01238	Promoter (<=1kb)	Glysoja.02G002615	708
Chr02	865381	866501	1121	H3K27me3_Peak01239	Promoter (<=1kb)	Glysoja.02G002617	0
Chr02	875016	875760	745	H3K27me3_Peak01240	Promoter (<=1kb)	Glysoja.02G002618	61
Chr02	920508	921298	791	H3K27me3_Peak01241	Promoter (<=1kb)	Glysoja.02G002625	0
Chr02	927605	928022	418	H3K27me3_Peak01242	Distal Intergenic	Glysoja.02G002626	-2574
Chr02	962058	962355	298	H3K27me3_Peak01243	Promoter (<=1kb)	Glysoja.02G002633	159
Chr02	982855	983429	575	H3K27me3_Peak01244	Distal Intergenic	Glysoja.02G002635	-2955
Chr02	1002269	1002574	306	H3K27me3_Peak01245	Downstream (2-3kb)	Glysoja.02G002636	-3358
Chr02	1005209	1006707	1499	H3K27me3_Peak01246	Promoter (1-2kb)	Glysoja.02G002637	1298
Chr02	1007252	1008190	939	H3K27me3_Peak01247	Promoter (<=1kb)	Glysoja.02G002637	0
Chr02	1021761	1022252	492	H3K27me3_Peak01248	3' UTR	Glysoja.02G002638	-2260
Chr02	1022666	1024963	2298	H3K27me3_Peak01249	Promoter (<=1kb)	Glysoja.02G002639	0
Chr02	1026173	1026916	744	H3K27me3_Peak01250	Promoter (1-2kb)	Glysoja.02G002639	-1225
Chr02	1029181	1029435	255	H3K27me3_Peak01251	Distal Intergenic	Glysoja.02G002639	-4233
Chr02	1072340	1073110	771	H3K27me3_Peak01252	Promoter (<=1kb)	Glysoja.02G002645	0
Chr02	1089787	1090382	596	H3K27me3_Peak01253	Promoter (<=1kb)	Glysoja.02G002648	269
Chr02	1120518	1120767	250	H3K27me3_Peak01254	Promoter (<=1kb)	Glysoja.02G002654	65
Chr02	1123088	1124057	970	H3K27me3_Peak01255	Promoter (<=1kb)	Glysoja.02G002655	0
Chr02	1182053	1182403	351	H3K27me3_Peak01256	Promoter (<=1kb)	Glysoja.02G002660	869
Chr02	1191613	1191964	352	H3K27me3_Peak01257	Distal Intergenic	Glysoja.02G002662	-2896
Chr02	1194835	1195233	399	H3K27me3_Peak01258	Promoter (<=1kb)	Glysoja.02G002662	0
Chr02	1196879	1198037	1159	H3K27me3_Peak01259	Exon (Glysoja.02G002662.1/Glysoja.02G002662, exon 3 of 7)	Glysoja.02G002662	2019
Chr02	1205423	1205678	256	H3K27me3_Peak01260	Distal Intergenic	Glysoja.02G002663	-6466
Chr02	1212159	1212768	610	H3K27me3_Peak01261	Promoter (<=1kb)	Glysoja.02G002663	15
Chr02	1214111	1214967	857	H3K27me3_Peak01262	Promoter (1-2kb)	Glysoja.02G002663	1967
Chr02	1262284	1262986	703	H3K27me3_Peak01263	Exon (Glysoja.02G002668.1/Glysoja.02G002668, exon 3 of 3)	Glysoja.02G002668	3529
Chr02	1268512	1268741	230	H3K27me3_Peak01264	Promoter (<=1kb)	Glysoja.02G002669	0
Chr02	1295995	1296737	743	H3K27me3_Peak01265	Promoter (<=1kb)	Glysoja.02G002673	193
Chr02	1297202	1297780	579	H3K27me3_Peak01266	Promoter (<=1kb)	Glysoja.02G002674	99
Chr02	1316384	1317131	748	H3K27me3_Peak01267	Promoter (<=1kb)	Glysoja.02G002678	0
Chr02	1320084	1320819	736	H3K27me3_Peak01268	Promoter (<=1kb)	Glysoja.02G002679	0
Chr02	1331309	1331584	276	H3K27me3_Peak01269	Promoter (<=1kb)	Glysoja.02G002681	151
Chr02	1362187	1362927	741	H3K27me3_Peak01270	Distal Intergenic	Glysoja.02G002684	-11681
Chr02	1413666	1414177	512	H3K27me3_Peak01271	Promoter (<=1kb)	Glysoja.02G002686	329
Chr02	1451078	1451480	403	H3K27me3_Peak01272	Promoter (1-2kb)	Glysoja.02G002692	1467
Chr02	1456544	1456912	369	H3K27me3_Peak01273	3' UTR	Glysoja.02G002693	2395
Chr02	1468057	1468797	741	H3K27me3_Peak01274	3' UTR	Glysoja.02G002694	4220
Chr02	1472295	1473009	715	H3K27me3_Peak01275	Promoter (<=1kb)	Glysoja.02G002694	8
Chr02	1474330	1474627	298	H3K27me3_Peak01276	Promoter (1-2kb)	Glysoja.02G002694	-1313
Chr02	1477335	1478311	977	H3K27me3_Peak01277	Promoter (<=1kb)	Glysoja.02G002695	81
Chr02	1478879	1479541	663	H3K27me3_Peak01278	Promoter (1-2kb)	Glysoja.02G002696	1165
Chr02	1517257	1517577	321	H3K27me3_Peak01279	Promoter (<=1kb)	Glysoja.02G002702	0
Chr02	1559568	1560716	1149	H3K27me3_Peak01280	Promoter (<=1kb)	Glysoja.02G002710	677
Chr02	1603934	1604416	483	H3K27me3_Peak01281	Promoter (<=1kb)	Glysoja.02G002716	960
Chr02	1674953	1675636	684	H3K27me3_Peak01282	Promoter (<=1kb)	Glysoja.02G002720	0
Chr02	1740167	1740565	399	H3K27me3_Peak01283	Distal Intergenic	Glysoja.02G002724	-6170
Chr02	1742709	1743540	832	H3K27me3_Peak01284	Distal Intergenic	Glysoja.02G002724	-3195
Chr02	1744077	1744511	435	H3K27me3_Peak01285	Distal Intergenic	Glysoja.02G002724	-2224
Chr02	1753976	1754479	504	H3K27me3_Peak01286	Distal Intergenic	Glysoja.02G002724	7241
Chr02	1755201	1756099	899	H3K27me3_Peak01287	Distal Intergenic	Glysoja.02G002724	8466
Chr02	1756792	1757708	917	H3K27me3_Peak01288	Distal Intergenic	Glysoja.02G002724	10057
Chr02	1758433	1759284	852	H3K27me3_Peak01289	Distal Intergenic	Glysoja.02G002724	11698
Chr02	1760377	1761197	821	H3K27me3_Peak01290	Distal Intergenic	Glysoja.02G002724	13642
Chr02	1772528	1772803	276	H3K27me3_Peak01291	Distal Intergenic	Glysoja.02G002725	15708
Chr02	1811033	1811959	927	H3K27me3_Peak01292	Promoter (<=1kb)	Glysoja.02G002729	39
Chr02	1869244	1869636	393	H3K27me3_Peak01293	Promoter (1-2kb)	Glysoja.02G002736	1950
Chr02	1940441	1942113	1673	H3K27me3_Peak01294	Promoter (<=1kb)	Glysoja.02G002744	89
Chr02	1947910	1948402	493	H3K27me3_Peak01295	Intron (Glysoja.02G002745.1/Glysoja.02G002745, intron 3 of 4)	Glysoja.02G002745	3405
Chr02	1959741	1960201	461	H3K27me3_Peak01296	Distal Intergenic	Glysoja.02G002745	-7934
Chr02	1973843	1974050	208	H3K27me3_Peak01297	Distal Intergenic	Glysoja.02G002745	-22036
Chr02	2006751	2007179	429	H3K27me3_Peak01298	Distal Intergenic	Glysoja.02G002746	10115
Chr02	2033752	2034527	776	H3K27me3_Peak01299	Promoter (<=1kb)	Glysoja.02G002750	0
Chr02	2045434	2046556	1123	H3K27me3_Peak01300	Promoter (<=1kb)	Glysoja.02G002751	0
Chr02	2048496	2049218	723	H3K27me3_Peak01301	Exon (Glysoja.02G002751.1/Glysoja.02G002751, exon 3 of 4)	Glysoja.02G002751	2861
Chr02	2049558	2050320	763	H3K27me3_Peak01302	Exon (Glysoja.02G002751.1/Glysoja.02G002751, exon 4 of 4)	Glysoja.02G002751	3923
Chr02	2086068	2086803	736	H3K27me3_Peak01303	Promoter (<=1kb)	Glysoja.02G002755	139
Chr02	2088081	2089082	1002	H3K27me3_Peak01304	Distal Intergenic	Glysoja.02G002755	2152
Chr02	2116364	2116791	428	H3K27me3_Peak01305	Promoter (<=1kb)	Glysoja.02G002760	227
Chr02	2131643	2131955	313	H3K27me3_Peak01306	Intron (Glysoja.02G002764.1/Glysoja.02G002764, intron 2 of 4)	Glysoja.02G002764	4714
Chr02	2135741	2136661	921	H3K27me3_Peak01307	Promoter (<=1kb)	Glysoja.02G002764	8
Chr02	2174274	2174494	221	H3K27me3_Peak01308	Promoter (<=1kb)	Glysoja.02G002769	88
Chr02	2270394	2270767	374	H3K27me3_Peak01309	Promoter (<=1kb)	Glysoja.02G002777	-805
Chr02	2271407	2272876	1470	H3K27me3_Peak01310	Promoter (<=1kb)	Glysoja.02G002778	0
Chr02	2322366	2322976	611	H3K27me3_Peak01311	Distal Intergenic	Glysoja.02G002784	-4946
Chr02	2403561	2403897	337	H3K27me3_Peak01312	Distal Intergenic	Glysoja.02G002790	9041
Chr02	2435616	2436301	686	H3K27me3_Peak01313	Promoter (<=1kb)	Glysoja.02G002795	0
Chr02	2454006	2454732	727	H3K27me3_Peak01314	Promoter (<=1kb)	Glysoja.02G002798	138
Chr02	2461550	2462714	1165	H3K27me3_Peak01315	Promoter (<=1kb)	Glysoja.02G002799	0
Chr02	2464300	2464812	513	H3K27me3_Peak01316	Exon (Glysoja.02G002799.1/Glysoja.02G002799, exon 2 of 3)	Glysoja.02G002799	2631
Chr02	2465207	2466828	1622	H3K27me3_Peak01317	Distal Intergenic	Glysoja.02G002799	3538
Chr02	2470363	2472050	1688	H3K27me3_Peak01318	Promoter (<=1kb)	Glysoja.02G002800	0
Chr02	2472908	2473349	442	H3K27me3_Peak01319	Distal Intergenic	Glysoja.02G002800	2364
Chr02	2477273	2478483	1211	H3K27me3_Peak01320	Promoter (<=1kb)	Glysoja.02G002801	0
Chr02	2484914	2485645	732	H3K27me3_Peak01321	Promoter (<=1kb)	Glysoja.02G002802	561
Chr02	2499997	2500388	392	H3K27me3_Peak01322	Promoter (<=1kb)	Glysoja.02G002804	158
Chr02	2512432	2512707	276	H3K27me3_Peak01323	Distal Intergenic	Glysoja.02G002805	-11773
Chr02	2528574	2529246	673	H3K27me3_Peak01324	Promoter (<=1kb)	Glysoja.02G002806	0
Chr02	2531335	2531547	213	H3K27me3_Peak01325	Distal Intergenic	Glysoja.02G002806	2419
Chr02	2561047	2562720	1674	H3K27me3_Peak01326	Promoter (<=1kb)	Glysoja.02G002808	177
Chr02	2565491	2565877	387	H3K27me3_Peak01327	Distal Intergenic	Glysoja.02G002808	4621
Chr02	2567448	2568331	884	H3K27me3_Peak01328	Distal Intergenic	Glysoja.02G002808	6578
Chr02	2571994	2572251	258	H3K27me3_Peak01329	Downstream (2-3kb)	Glysoja.02G002809	3431
Chr02	2575183	2575892	710	H3K27me3_Peak01330	Promoter (<=1kb)	Glysoja.02G002809	0
Chr02	2581652	2582160	509	H3K27me3_Peak01331	Downstream (1-2kb)	Glysoja.02G002810	2410
Chr02	2584081	2585139	1059	H3K27me3_Peak01332	Promoter (<=1kb)	Glysoja.02G002810	0
Chr02	2588002	2589009	1008	H3K27me3_Peak01333	Distal Intergenic	Glysoja.02G002810	-3432
Chr02	2596413	2597873	1461	H3K27me3_Peak01334	Promoter (<=1kb)	Glysoja.02G002811	0
Chr02	2612378	2613592	1215	H3K27me3_Peak01335	Distal Intergenic	Glysoja.02G002812	-7693
Chr02	2615976	2616850	875	H3K27me3_Peak01336	Distal Intergenic	Glysoja.02G002812	-4435
Chr02	2621276	2621683	408	H3K27me3_Peak01337	Promoter (<=1kb)	Glysoja.02G002812	0
Chr02	2661891	2662444	554	H3K27me3_Peak01338	Promoter (<=1kb)	Glysoja.02G002817	775
Chr02	2664669	2664979	311	H3K27me3_Peak01339	Promoter (<=1kb)	Glysoja.02G002818	0
Chr02	2691605	2691975	371	H3K27me3_Peak01340	Promoter (1-2kb)	Glysoja.02G002819	-1173
Chr02	2767490	2768105	616	H3K27me3_Peak01341	Promoter (<=1kb)	Glysoja.02G002825	343
Chr02	2786029	2786625	597	H3K27me3_Peak01342	Exon (Glysoja.02G002826.1/Glysoja.02G002826, exon 4 of 7)	Glysoja.02G002826	2027
Chr02	2831688	2831930	243	H3K27me3_Peak01343	Promoter (1-2kb)	Glysoja.02G002830	1034
Chr02	2848080	2848399	320	H3K27me3_Peak01344	Downstream (<1kb)	Glysoja.02G002834	2559
Chr02	2866684	2867235	552	H3K27me3_Peak01345	3' UTR	Glysoja.02G002837	2303
Chr02	2869907	2870170	264	H3K27me3_Peak01346	Promoter (<=1kb)	Glysoja.02G002838	30
Chr02	2884778	2885866	1089	H3K27me3_Peak01347	Promoter (<=1kb)	Glysoja.02G002839	211
Chr02	2905743	2906295	553	H3K27me3_Peak01348	Exon (Glysoja.02G002840.1/Glysoja.02G002840, exon 5 of 7)	Glysoja.02G002840	2704
Chr02	2911764	2912139	376	H3K27me3_Peak01349	Distal Intergenic	Glysoja.02G002840	-2765
Chr02	2937742	2938457	716	H3K27me3_Peak01350	Distal Intergenic	Glysoja.02G002842	-14060
Chr02	2950497	2951228	732	H3K27me3_Peak01351	Promoter (1-2kb)	Glysoja.02G002842	-1289
Chr02	2954437	2956371	1935	H3K27me3_Peak01352	Promoter (1-2kb)	Glysoja.02G002842	1311
Chr02	3056715	3057123	409	H3K27me3_Peak01353	Promoter (<=1kb)	Glysoja.02G002851	0
Chr02	3088837	3089228	392	H3K27me3_Peak01354	Promoter (<=1kb)	Glysoja.02G002855	0
Chr02	3131927	3133001	1075	H3K27me3_Peak01355	Promoter (1-2kb)	Glysoja.02G002860	1539
Chr02	3284271	3285111	841	H3K27me3_Peak01356	Promoter (<=1kb)	Glysoja.02G002878	0
Chr02	3334905	3335136	232	H3K27me3_Peak01357	Distal Intergenic	Glysoja.02G002882	-4215
Chr02	3348550	3348957	408	H3K27me3_Peak01358	Distal Intergenic	Glysoja.02G002883	-2817
Chr02	3351796	3353460	1665	H3K27me3_Peak01359	Promoter (<=1kb)	Glysoja.02G002883	22
Chr02	3358346	3358523	178	H3K27me3_Peak01360	Intron (Glysoja.02G002883.1/Glysoja.02G002883, intron 3 of 4)	Glysoja.02G002884	-4215
Chr02	3431525	3432327	803	H3K27me3_Peak01361	Promoter (<=1kb)	Glysoja.02G002890	0
Chr02	3465660	3466171	512	H3K27me3_Peak01362	Promoter (<=1kb)	Glysoja.02G002895	20
Chr02	3547253	3547563	311	H3K27me3_Peak01363	Promoter (<=1kb)	Glysoja.02G002905	135
Chr02	3549058	3549526	469	H3K27me3_Peak01364	Promoter (1-2kb)	Glysoja.02G002905	1940
Chr02	3555624	3555825	202	H3K27me3_Peak01365	Distal Intergenic	Glysoja.02G002905	8506
Chr02	3556275	3556650	376	H3K27me3_Peak01366	Distal Intergenic	Glysoja.02G002905	9157
Chr02	3573667	3573906	240	H3K27me3_Peak01367	Promoter (<=1kb)	Glysoja.02G002907	243
Chr02	3580931	3581215	285	H3K27me3_Peak01368	Distal Intergenic	Glysoja.02G002908	4051
Chr02	3593747	3594721	975	H3K27me3_Peak01369	Promoter (<=1kb)	Glysoja.02G002909	0
Chr02	3596058	3596337	280	H3K27me3_Peak01370	Promoter (1-2kb)	Glysoja.02G002909	-1428
Chr02	3604388	3604687	300	H3K27me3_Peak01371	Distal Intergenic	Glysoja.02G002909	-9758
Chr02	3624147	3624436	290	H3K27me3_Peak01372	Distal Intergenic	Glysoja.02G002910	-5241
Chr02	3629707	3630874	1168	H3K27me3_Peak01373	Distal Intergenic	Glysoja.02G002911	10272
Chr02	3693679	3694205	527	H3K27me3_Peak01374	Distal Intergenic	Glysoja.02G002917	-11199
Chr02	3748330	3748654	325	H3K27me3_Peak01375	Distal Intergenic	Glysoja.02G002920	-2473
Chr02	3754091	3754498	408	H3K27me3_Peak01376	Distal Intergenic	Glysoja.02G002920	2964
Chr02	3766360	3767274	915	H3K27me3_Peak01377	Promoter (<=1kb)	Glysoja.02G002922	0
Chr02	3769262	3770015	754	H3K27me3_Peak01378	Distal Intergenic	Glysoja.02G002922	-2138
Chr02	3777470	3778300	831	H3K27me3_Peak01379	Promoter (<=1kb)	Glysoja.02G002923	190
Chr02	3788347	3788860	514	H3K27me3_Peak01380	Promoter (<=1kb)	Glysoja.02G002925	0
Chr02	3792725	3793326	602	H3K27me3_Peak01381	Promoter (<=1kb)	Glysoja.02G002926	0
Chr02	3849553	3849940	388	H3K27me3_Peak01382	Downstream (2-3kb)	Glysoja.02G002931	3238
Chr02	3893810	3894413	604	H3K27me3_Peak01383	Promoter (<=1kb)	Glysoja.02G002936	98
Chr02	3911791	3912292	502	H3K27me3_Peak01384	Promoter (<=1kb)	Glysoja.02G002938	34
Chr02	3916978	3918079	1102	H3K27me3_Peak01385	Promoter (<=1kb)	Glysoja.02G002939	0
Chr02	3919430	3919698	269	H3K27me3_Peak01386	Promoter (1-2kb)	Glysoja.02G002939	-1742
Chr02	3921936	3922316	381	H3K27me3_Peak01387	Promoter (<=1kb)	Glysoja.02G002940	-823
Chr02	3923069	3923545	477	H3K27me3_Peak01388	Promoter (<=1kb)	Glysoja.02G002940	0
Chr02	3924982	3925402	421	H3K27me3_Peak01389	Promoter (1-2kb)	Glysoja.02G002940	1843
Chr02	3942225	3943224	1000	H3K27me3_Peak01390	Downstream (<1kb)	Glysoja.02G002944	2445
Chr02	3943752	3946925	3174	H3K27me3_Peak01391	Promoter (<=1kb)	Glysoja.02G002944	0
Chr02	3947663	3948190	528	H3K27me3_Peak01392	Promoter (1-2kb)	Glysoja.02G002945	1605
Chr02	3986393	3987376	984	H3K27me3_Peak01393	Promoter (<=1kb)	Glysoja.02G002950	334
Chr02	3993504	3993912	409	H3K27me3_Peak01394	Distal Intergenic	Glysoja.02G002951	-4586
Chr02	4025377	4025616	240	H3K27me3_Peak01395	Exon (Glysoja.02G002955.1/Glysoja.02G002955, exon 5 of 6)	Glysoja.02G002956	-2239
Chr02	4046579	4046956	378	H3K27me3_Peak01396	Exon (Glysoja.02G002958.1/Glysoja.02G002958, exon 2 of 2)	Glysoja.02G002958	3284
Chr02	4048409	4049708	1300	H3K27me3_Peak01397	Distal Intergenic	Glysoja.02G002959	-2518
Chr02	4114895	4115253	359	H3K27me3_Peak01398	Promoter (<=1kb)	Glysoja.02G002969	315
Chr02	4154261	4154609	349	H3K27me3_Peak01399	3' UTR	Glysoja.02G002974	2343
Chr02	4158816	4159167	352	H3K27me3_Peak01400	Promoter (1-2kb)	Glysoja.02G002974	-1864
Chr02	4234236	4234525	290	H3K27me3_Peak01401	Promoter (<=1kb)	Glysoja.02G002982	905
Chr02	4280380	4281392	1013	H3K27me3_Peak01402	Promoter (<=1kb)	Glysoja.02G002988	0
Chr02	4285901	4286349	449	H3K27me3_Peak01403	Distal Intergenic	Glysoja.02G002988	-4559
Chr02	4330389	4330830	442	H3K27me3_Peak01404	Promoter (<=1kb)	Glysoja.02G002994	30
Chr02	4364411	4364981	571	H3K27me3_Peak01405	Promoter (1-2kb)	Glysoja.02G002997	1892
Chr02	4366355	4366908	554	H3K27me3_Peak01406	Promoter (<=1kb)	Glysoja.02G002997	0
Chr02	4371807	4372348	542	H3K27me3_Peak01407	Promoter (1-2kb)	Glysoja.02G002998	-1170
Chr02	4373021	4373463	443	H3K27me3_Peak01408	Promoter (<=1kb)	Glysoja.02G002999	961
Chr02	4374140	4374541	402	H3K27me3_Peak01409	Promoter (<=1kb)	Glysoja.02G002999	0
Chr02	4409296	4409914	619	H3K27me3_Peak01410	Promoter (<=1kb)	Glysoja.02G003006	0
Chr02	4460870	4462028	1159	H3K27me3_Peak01411	3' UTR	Glysoja.02G003011	2706
Chr02	4464343	4464716	374	H3K27me3_Peak01412	Promoter (<=1kb)	Glysoja.02G003011	18
Chr02	4475058	4475597	540	H3K27me3_Peak01413	Distal Intergenic	Glysoja.02G003012	-6164
Chr02	4503217	4503708	492	H3K27me3_Peak01414	Intron (Glysoja.02G003014.1/Glysoja.02G003014, intron 9 of 13)	Glysoja.02G003014	2291
Chr02	4538750	4540108	1359	H3K27me3_Peak01415	Promoter (<=1kb)	Glysoja.02G003019	0
Chr02	4561968	4562842	875	H3K27me3_Peak01416	Promoter (<=1kb)	Glysoja.02G003022	34
Chr02	4582156	4583127	972	H3K27me3_Peak01417	Distal Intergenic	Glysoja.02G003025	-4474
Chr02	4644645	4645085	441	H3K27me3_Peak01418	Distal Intergenic	Glysoja.02G003028	6472
Chr02	4646170	4647231	1062	H3K27me3_Peak01419	Downstream (1-2kb)	Glysoja.02G003028	4326
Chr02	4649477	4652379	2903	H3K27me3_Peak01420	Promoter (<=1kb)	Glysoja.02G003028	0
Chr02	4665731	4666165	435	H3K27me3_Peak01421	Distal Intergenic	Glysoja.02G003028	-13533
Chr02	4668941	4669237	297	H3K27me3_Peak01422	Distal Intergenic	Glysoja.02G003028	-16743
Chr02	4679399	4680205	807	H3K27me3_Peak01423	Distal Intergenic	Glysoja.02G003029	-5865
Chr02	4686251	4687590	1340	H3K27me3_Peak01424	Promoter (<=1kb)	Glysoja.02G003029	181
Chr02	4689407	4689867	461	H3K27me3_Peak01425	Exon (Glysoja.02G003029.1/Glysoja.02G003029, exon 3 of 8)	Glysoja.02G003029	3337
Chr02	4759377	4759852	476	H3K27me3_Peak01426	Promoter (<=1kb)	Glysoja.02G003041	0
Chr02	4772542	4773352	811	H3K27me3_Peak01427	Promoter (<=1kb)	Glysoja.02G003042	-94
Chr02	4842144	4842911	768	H3K27me3_Peak01428	Distal Intergenic	Glysoja.02G003053	-5611
Chr02	4845487	4845781	295	H3K27me3_Peak01429	Downstream (1-2kb)	Glysoja.02G003054	6654
Chr02	4943859	4944994	1136	H3K27me3_Peak01430	Promoter (<=1kb)	Glysoja.02G003067	323
Chr02	4946710	4947014	305	H3K27me3_Peak01431	Promoter (1-2kb)	Glysoja.02G003067	-1393
Chr02	4958664	4958853	190	H3K27me3_Peak01432	Promoter (<=1kb)	Glysoja.02G003068	-976
Chr02	4967497	4968782	1286	H3K27me3_Peak01433	Promoter (<=1kb)	Glysoja.02G003069	106
Chr02	4977876	4978864	989	H3K27me3_Peak01434	Promoter (<=1kb)	Glysoja.02G003070	53
Chr02	4986863	4987234	372	H3K27me3_Peak01435	Promoter (<=1kb)	Glysoja.02G003071	0
Chr02	4989557	4990073	517	H3K27me3_Peak01436	Distal Intergenic	Glysoja.02G003071	2605
Chr02	4994302	4996348	2047	H3K27me3_Peak01437	Promoter (<=1kb)	Glysoja.02G003072	0
Chr02	5055379	5055676	298	H3K27me3_Peak01438	Intron (Glysoja.02G003081.1/Glysoja.02G003081, intron 7 of 7)	Glysoja.02G003080	-2872
Chr02	5069544	5070297	754	H3K27me3_Peak01439	Distal Intergenic	Glysoja.02G003081	-9955
Chr02	5178519	5180184	1666	H3K27me3_Peak01440	Promoter (<=1kb)	Glysoja.02G003094	143
Chr02	5182745	5183261	517	H3K27me3_Peak01441	Downstream (2-3kb)	Glysoja.02G003094	4369
Chr02	5252437	5253519	1083	H3K27me3_Peak01442	Promoter (<=1kb)	Glysoja.02G003102	136
Chr02	5261764	5262766	1003	H3K27me3_Peak01443	Promoter (<=1kb)	Glysoja.02G003103	67
Chr02	5338379	5339086	708	H3K27me3_Peak01444	Distal Intergenic	Glysoja.02G003111	-7935
Chr02	5356206	5356523	318	H3K27me3_Peak01445	Distal Intergenic	Glysoja.02G003111	8476
Chr02	5362559	5362751	193	H3K27me3_Peak01446	Distal Intergenic	Glysoja.02G003112	14319
Chr02	5364191	5364676	486	H3K27me3_Peak01447	Distal Intergenic	Glysoja.02G003112	12394
Chr02	5386423	5386853	431	H3K27me3_Peak01448	Promoter (<=1kb)	Glysoja.02G003114	0
Chr02	5424807	5425483	677	H3K27me3_Peak01449	3' UTR	Glysoja.02G003117	2618
Chr02	5430424	5430764	341	H3K27me3_Peak01450	Distal Intergenic	Glysoja.02G003117	-2323
Chr02	5433975	5434837	863	H3K27me3_Peak01451	Distal Intergenic	Glysoja.02G003118	5447
Chr02	5559835	5562422	2588	H3K27me3_Peak01452	Promoter (<=1kb)	Glysoja.02G003133	0
Chr02	5565460	5566376	917	H3K27me3_Peak01453	Distal Intergenic	Glysoja.02G003134	-4414
Chr02	5580263	5580521	259	H3K27me3_Peak01454	Exon (Glysoja.02G003135.1/Glysoja.02G003135, exon 6 of 8)	Glysoja.02G003135	3294
Chr02	5583546	5584406	861	H3K27me3_Peak01455	Promoter (<=1kb)	Glysoja.02G003135	0
Chr02	5587157	5587974	818	H3K27me3_Peak01456	Promoter (1-2kb)	Glysoja.02G003136	-1684
Chr02	5589144	5590197	1054	H3K27me3_Peak01457	Promoter (<=1kb)	Glysoja.02G003137	0
Chr02	5592276	5592931	656	H3K27me3_Peak01458	Downstream (<1kb)	Glysoja.02G003137	-2252
Chr02	5595270	5595499	230	H3K27me3_Peak01459	Promoter (<=1kb)	Glysoja.02G003137	265
Chr02	5596675	5597307	633	H3K27me3_Peak01460	Promoter (<=1kb)	Glysoja.02G003137	-313
Chr02	5605757	5606433	677	H3K27me3_Peak01461	Downstream (1-2kb)	Glysoja.02G003139	4568
Chr02	5607142	5607586	445	H3K27me3_Peak01462	Downstream (<1kb)	Glysoja.02G003139	3415
Chr02	5608228	5608823	596	H3K27me3_Peak01463	Exon (Glysoja.02G003139.1/Glysoja.02G003139, exon 2 of 3)	Glysoja.02G003139	2178
Chr02	5610423	5610898	476	H3K27me3_Peak01464	Promoter (<=1kb)	Glysoja.02G003139	103
Chr02	5613095	5613450	356	H3K27me3_Peak01465	Downstream (<1kb)	Glysoja.02G003139	-2094
Chr02	5618316	5618702	387	H3K27me3_Peak01466	Promoter (<=1kb)	Glysoja.02G003140	265
Chr02	5624300	5624590	291	H3K27me3_Peak01467	Promoter (<=1kb)	Glysoja.02G003141	-910
Chr02	5625633	5626631	999	H3K27me3_Peak01468	Promoter (<=1kb)	Glysoja.02G003141	133
Chr02	5635379	5635668	290	H3K27me3_Peak01469	Promoter (<=1kb)	Glysoja.02G003143	11
Chr02	5656339	5656799	461	H3K27me3_Peak01470	Promoter (1-2kb)	Glysoja.02G003145	1870
Chr02	5657182	5658061	880	H3K27me3_Peak01471	3' UTR	Glysoja.02G003145	2713
Chr02	5659607	5659957	351	H3K27me3_Peak01472	Distal Intergenic	Glysoja.02G003145	5138
Chr02	5665875	5666298	424	H3K27me3_Peak01473	Promoter (<=1kb)	Glysoja.02G003146	-141
Chr02	5667114	5667829	716	H3K27me3_Peak01474	Promoter (<=1kb)	Glysoja.02G003146	675
Chr02	5712651	5714080	1430	H3K27me3_Peak01475	Promoter (<=1kb)	Glysoja.02G003154	828
Chr02	5843564	5843954	391	H3K27me3_Peak01476	Promoter (<=1kb)	Glysoja.02G003172	419
Chr02	5883409	5884336	928	H3K27me3_Peak01477	Promoter (<=1kb)	Glysoja.02G003179	0
Chr02	5893347	5893628	282	H3K27me3_Peak01478	Promoter (<=1kb)	Glysoja.02G003182	875
Chr02	5894120	5894573	454	H3K27me3_Peak01479	Promoter (<=1kb)	Glysoja.02G003183	-60
Chr02	5896704	5897241	538	H3K27me3_Peak01480	Distal Intergenic	Glysoja.02G003183	2071
Chr02	5980855	5981312	458	H3K27me3_Peak01481	Promoter (<=1kb)	Glysoja.02G003195	0
Chr02	6038219	6039031	813	H3K27me3_Peak01482	Promoter (<=1kb)	Glysoja.02G003197	121
Chr02	6057660	6057906	247	H3K27me3_Peak01483	Distal Intergenic	Glysoja.02G003200	-5572
Chr02	6060858	6061336	479	H3K27me3_Peak01484	Distal Intergenic	Glysoja.02G003200	-2142
Chr02	6115693	6116068	376	H3K27me3_Peak01485	Distal Intergenic	Glysoja.02G003207	-6361
Chr02	6123900	6124423	524	H3K27me3_Peak01486	Promoter (1-2kb)	Glysoja.02G003207	1471
Chr02	6131420	6131802	383	H3K27me3_Peak01487	Exon (Glysoja.02G003208.1/Glysoja.02G003208, exon 15 of 18)	Glysoja.02G003208	3379
Chr02	6258869	6259087	219	H3K27me3_Peak01488	Downstream (1-2kb)	Glysoja.02G003226	4025
Chr02	6328495	6328975	481	H3K27me3_Peak01489	Promoter (1-2kb)	Glysoja.02G003236	-1147
Chr02	6341626	6341887	262	H3K27me3_Peak01490	Downstream (1-2kb)	Glysoja.02G003238	4653
Chr02	6387879	6388624	746	H3K27me3_Peak01491	Intron (Glysoja.02G003242.3/Glysoja.02G003242, intron 6 of 16)	Glysoja.02G003242	6237
Chr02	6445556	6445853	298	H3K27me3_Peak01492	Downstream (<1kb)	Glysoja.02G003249	4021
Chr02	6446363	6446967	605	H3K27me3_Peak01493	3' UTR	Glysoja.02G003249	2907
Chr02	6448505	6449898	1394	H3K27me3_Peak01494	Promoter (<=1kb)	Glysoja.02G003249	0
Chr02	6462251	6464162	1912	H3K27me3_Peak01495	Promoter (<=1kb)	Glysoja.02G003250	0
Chr02	6476436	6477413	978	H3K27me3_Peak01496	Distal Intergenic	Glysoja.02G003250	-12726
Chr02	6504148	6504584	437	H3K27me3_Peak01497	Distal Intergenic	Glysoja.02G003252	8442
Chr02	6577555	6578169	615	H3K27me3_Peak01498	Promoter (<=1kb)	Glysoja.02G003263	0
Chr02	6578912	6579413	502	H3K27me3_Peak01499	Promoter (1-2kb)	Glysoja.02G003263	1110
Chr02	6608730	6609321	592	H3K27me3_Peak01500	Promoter (<=1kb)	Glysoja.02G003268	45
Chr02	6609856	6610331	476	H3K27me3_Peak01501	Promoter (<=1kb)	Glysoja.02G003268	-490
Chr02	6613582	6613949	368	H3K27me3_Peak01502	Promoter (1-2kb)	Glysoja.02G003269	1640
Chr02	6615135	6615680	546	H3K27me3_Peak01503	Exon (Glysoja.02G003269.1/Glysoja.02G003269, exon 6 of 8)	Glysoja.02G003269	3193
Chr02	6704104	6704357	254	H3K27me3_Peak01504	Promoter (<=1kb)	Glysoja.02G003281	0
Chr02	6707288	6707794	507	H3K27me3_Peak01505	Promoter (<=1kb)	Glysoja.02G003282	0
Chr02	6710276	6712509	2234	H3K27me3_Peak01506	Promoter (<=1kb)	Glysoja.02G003283	4
Chr02	6719693	6721094	1402	H3K27me3_Peak01507	Promoter (<=1kb)	Glysoja.02G003284	0
Chr02	6765136	6765382	247	H3K27me3_Peak01508	Promoter (<=1kb)	Glysoja.02G003290	0
Chr02	6780656	6781212	557	H3K27me3_Peak01509	Promoter (1-2kb)	Glysoja.02G003293	1090
Chr02	6870050	6870316	267	H3K27me3_Peak01510	Promoter (<=1kb)	Glysoja.02G003304	0
Chr02	6922757	6922966	210	H3K27me3_Peak01511	Promoter (<=1kb)	Glysoja.02G003308	0
Chr02	7006243	7006537	295	H3K27me3_Peak01512	Distal Intergenic	Glysoja.02G003317	-6943
Chr02	7094302	7095713	1412	H3K27me3_Peak01513	Distal Intergenic	Glysoja.02G003322	-3776
Chr02	7097207	7097501	295	H3K27me3_Peak01514	Distal Intergenic	Glysoja.02G003322	-6681
Chr02	7111420	7111762	343	H3K27me3_Peak01515	Promoter (<=1kb)	Glysoja.02G003324	33
Chr02	7114035	7114800	766	H3K27me3_Peak01516	Promoter (<=1kb)	Glysoja.02G003324	0
Chr02	7128078	7128534	457	H3K27me3_Peak01517	Promoter (<=1kb)	Glysoja.02G003325	433
Chr02	7149633	7149818	186	H3K27me3_Peak01518	3' UTR	Glysoja.02G003327	2258
Chr02	7182680	7184059	1380	H3K27me3_Peak01519	Promoter (<=1kb)	Glysoja.02G003332	0
Chr02	7186570	7187322	753	H3K27me3_Peak01520	Promoter (<=1kb)	Glysoja.02G003333	0
Chr02	7195937	7197383	1447	H3K27me3_Peak01521	Promoter (<=1kb)	Glysoja.02G003334	0
Chr02	7218166	7218419	254	H3K27me3_Peak01522	Promoter (<=1kb)	Glysoja.02G003336	0
Chr02	7231273	7231464	192	H3K27me3_Peak01523	Promoter (1-2kb)	Glysoja.02G003337	1503
Chr02	7266411	7267029	619	H3K27me3_Peak01524	Exon (Glysoja.02G003341.1/Glysoja.02G003341, exon 4 of 6)	Glysoja.02G003341	4273
Chr02	7283786	7284742	957	H3K27me3_Peak01525	Promoter (<=1kb)	Glysoja.02G003344	805
Chr02	7287909	7288283	375	H3K27me3_Peak01526	Downstream (1-2kb)	Glysoja.02G003345	2116
Chr02	7331262	7331946	685	H3K27me3_Peak01527	Promoter (<=1kb)	Glysoja.02G003350	58
Chr02	7355741	7356005	265	H3K27me3_Peak01528	Promoter (1-2kb)	Glysoja.02G003353	-1575
Chr02	7370156	7370862	707	H3K27me3_Peak01529	Exon (Glysoja.02G003354.1/Glysoja.02G003354, exon 4 of 4)	Glysoja.02G003355	-2256
Chr02	7372959	7373372	414	H3K27me3_Peak01530	Promoter (<=1kb)	Glysoja.02G003355	0
Chr02	7395123	7395372	250	H3K27me3_Peak01531	Exon (Glysoja.02G003358.1/Glysoja.02G003358, exon 5 of 5)	Glysoja.02G003358	2378
Chr02	7427991	7428535	545	H3K27me3_Peak01532	Promoter (<=1kb)	Glysoja.02G003361	753
Chr02	7429434	7429878	445	H3K27me3_Peak01533	Promoter (<=1kb)	Glysoja.02G003361	-104
Chr02	7455493	7455869	377	H3K27me3_Peak01534	Promoter (<=1kb)	Glysoja.02G003364	535
Chr02	7548950	7549278	329	H3K27me3_Peak01535	Promoter (<=1kb)	Glysoja.02G003371	492
Chr02	7591002	7591444	443	H3K27me3_Peak01536	Promoter (<=1kb)	Glysoja.02G003374	93
Chr02	7597246	7598193	948	H3K27me3_Peak01537	Promoter (<=1kb)	Glysoja.02G003375	0
Chr02	7599559	7600041	483	H3K27me3_Peak01538	Promoter (<=1kb)	Glysoja.02G003376	-888
Chr02	7600980	7602584	1605	H3K27me3_Peak01539	Promoter (<=1kb)	Glysoja.02G003376	51
Chr02	7620231	7620979	749	H3K27me3_Peak01540	Distal Intergenic	Glysoja.02G003378	-8424
Chr02	7705218	7705389	172	H3K27me3_Peak01541	Distal Intergenic	Glysoja.02G003383	5539
Chr02	7716467	7717343	877	H3K27me3_Peak01542	Promoter (<=1kb)	Glysoja.02G003384	0
Chr02	7726800	7727210	411	H3K27me3_Peak01543	Promoter (<=1kb)	Glysoja.02G003385	685
Chr02	7820132	7820383	252	H3K27me3_Peak01544	Promoter (<=1kb)	Glysoja.02G003394	90
Chr02	7869966	7870608	643	H3K27me3_Peak01545	Promoter (<=1kb)	Glysoja.02G003399	-970
Chr02	7887766	7888518	753	H3K27me3_Peak01546	Intron (Glysoja.02G003399.1/Glysoja.02G003399, intron 10 of 14)	Glysoja.02G003400	-5831
Chr02	7922537	7922735	199	H3K27me3_Peak01547	Distal Intergenic	Glysoja.02G003402	4628
Chr02	8088583	8088984	402	H3K27me3_Peak01548	Distal Intergenic	Glysoja.02G003417	-5270
Chr02	8110995	8111794	800	H3K27me3_Peak01549	Promoter (<=1kb)	Glysoja.02G003420	108
Chr02	8119008	8119749	742	H3K27me3_Peak01550	Distal Intergenic	Glysoja.02G003421	-3066
Chr02	8198506	8200385	1880	H3K27me3_Peak01551	Distal Intergenic	Glysoja.02G003426	-4737
Chr02	8231924	8232668	745	H3K27me3_Peak01552	Distal Intergenic	Glysoja.02G003430	-4402
Chr02	8273516	8274369	854	H3K27me3_Peak01553	Distal Intergenic	Glysoja.02G003432	13573
Chr02	8345288	8346808	1521	H3K27me3_Peak01554	Distal Intergenic	Glysoja.02G003436	-6501
Chr02	8377821	8378183	363	H3K27me3_Peak01555	Promoter (<=1kb)	Glysoja.02G003440	0
Chr02	8380498	8381032	535	H3K27me3_Peak01556	Distal Intergenic	Glysoja.02G003441	-2352
Chr02	8531131	8531368	238	H3K27me3_Peak01557	Promoter (1-2kb)	Glysoja.02G003452	-1575
Chr02	8532538	8533455	918	H3K27me3_Peak01558	Promoter (<=1kb)	Glysoja.02G003452	0
Chr02	8536816	8537692	877	H3K27me3_Peak01559	3' UTR	Glysoja.02G003452	3873
Chr02	8538545	8539648	1104	H3K27me3_Peak01560	Distal Intergenic	Glysoja.02G003452	5602
Chr02	8578121	8579427	1307	H3K27me3_Peak01561	Promoter (<=1kb)	Glysoja.02G003455	452
Chr02	8580184	8580881	698	H3K27me3_Peak01562	Exon (Glysoja.02G003456.1/Glysoja.02G003456, exon 6 of 6)	Glysoja.02G003455	2515
Chr02	8603590	8603832	243	H3K27me3_Peak01563	Promoter (<=1kb)	Glysoja.02G003459	0
Chr02	8647904	8648171	268	H3K27me3_Peak01564	Downstream (<1kb)	Glysoja.02G003465	6451
Chr02	8665815	8666020	206	H3K27me3_Peak01565	Promoter (<=1kb)	Glysoja.02G003467	92
Chr02	8670535	8670718	184	H3K27me3_Peak01566	Distal Intergenic	Glysoja.02G003467	-4423
Chr02	8707787	8707996	210	H3K27me3_Peak01567	Intron (Glysoja.02G003470.1/Glysoja.02G003470, intron 3 of 6)	Glysoja.02G003470	2916
Chr02	8710426	8710670	245	H3K27me3_Peak01568	Promoter (<=1kb)	Glysoja.02G003470	242
Chr02	8791292	8791979	688	H3K27me3_Peak01569	Distal Intergenic	Glysoja.02G003472	-33306
Chr02	8854946	8856312	1367	H3K27me3_Peak01570	Distal Intergenic	Glysoja.02G003474	6031
Chr02	8863400	8864351	952	H3K27me3_Peak01571	Promoter (<=1kb)	Glysoja.02G003474	-460
Chr02	8879383	8879927	545	H3K27me3_Peak01572	Downstream (1-2kb)	Glysoja.02G003475	8323
Chr02	8914939	8916107	1169	H3K27me3_Peak01573	Intron (Glysoja.02G003477.1/Glysoja.02G003477, intron 4 of 7)	Glysoja.02G003476	-6351
Chr02	8926022	8926811	790	H3K27me3_Peak01574	Intron (Glysoja.02G003477.1/Glysoja.02G003477, intron 4 of 7)	Glysoja.02G003477	8310
Chr02	8955061	8955579	519	H3K27me3_Peak01575	Distal Intergenic	Glysoja.02G003477	-19940
Chr02	9035804	9036424	621	H3K27me3_Peak01576	Promoter (<=1kb)	Glysoja.02G003479	-971
Chr02	9084845	9085016	172	H3K27me3_Peak01577	Promoter (1-2kb)	Glysoja.02G003480	-1037
Chr02	9169355	9169803	449	H3K27me3_Peak01578	Promoter (<=1kb)	Glysoja.02G003484	-495
Chr02	9170236	9170967	732	H3K27me3_Peak01579	Promoter (<=1kb)	Glysoja.02G003484	0
Chr02	9171775	9172291	517	H3K27me3_Peak01580	Promoter (1-2kb)	Glysoja.02G003484	1477
Chr02	9184001	9184589	589	H3K27me3_Peak01581	Promoter (<=1kb)	Glysoja.02G003485	75
Chr02	9218908	9219438	531	H3K27me3_Peak01582	Distal Intergenic	Glysoja.02G003485	-34244
Chr02	9219638	9220649	1012	H3K27me3_Peak01583	Distal Intergenic	Glysoja.02G003485	-34974
Chr02	9232417	9232661	245	H3K27me3_Peak01584	Distal Intergenic	Glysoja.02G003486	25139
Chr02	9236603	9238971	2369	H3K27me3_Peak01585	Distal Intergenic	Glysoja.02G003486	18829
Chr02	9239431	9243611	4181	H3K27me3_Peak01586	Distal Intergenic	Glysoja.02G003486	14189
Chr02	9244041	9244780	740	H3K27me3_Peak01587	Distal Intergenic	Glysoja.02G003486	13020
Chr02	9248780	9249953	1174	H3K27me3_Peak01588	Distal Intergenic	Glysoja.02G003486	7847
Chr02	9283582	9284092	511	H3K27me3_Peak01589	Distal Intergenic	Glysoja.02G003487	-13136
Chr02	9289765	9290159	395	H3K27me3_Peak01590	Distal Intergenic	Glysoja.02G003488	13319
Chr02	9303355	9303985	631	H3K27me3_Peak01591	Promoter (<=1kb)	Glysoja.02G003488	0
Chr02	9348382	9349445	1064	H3K27me3_Peak01592	Distal Intergenic	Glysoja.02G003489	9622
Chr02	9466770	9467051	282	H3K27me3_Peak01593	Promoter (<=1kb)	Glysoja.02G003498	879
Chr02	9469720	9470121	402	H3K27me3_Peak01594	Exon (Glysoja.02G003498.1/Glysoja.02G003498, exon 3 of 3)	Glysoja.02G003498	3829
Chr02	9472879	9473303	425	H3K27me3_Peak01595	Distal Intergenic	Glysoja.02G003498	6988
Chr02	9474825	9475640	816	H3K27me3_Peak01596	Distal Intergenic	Glysoja.02G003498	8934
Chr02	9762797	9763790	994	H3K27me3_Peak01597	Promoter (<=1kb)	Glysoja.02G003519	0
Chr02	9838578	9838938	361	H3K27me3_Peak01598	Promoter (1-2kb)	Glysoja.02G003523	1533
Chr02	9853053	9853347	295	H3K27me3_Peak01599	Promoter (1-2kb)	Glysoja.02G003526	-1382
Chr02	9955984	9956603	620	H3K27me3_Peak01600	Promoter (<=1kb)	Glysoja.02G003535	116
Chr02	9959030	9959389	360	H3K27me3_Peak01601	Downstream (<1kb)	Glysoja.02G003536	2254
Chr02	9960526	9961719	1194	H3K27me3_Peak01602	Promoter (<=1kb)	Glysoja.02G003536	0
Chr02	9970999	9972381	1383	H3K27me3_Peak01603	Distal Intergenic	Glysoja.02G003537	-4122
Chr02	9981617	9982792	1176	H3K27me3_Peak01604	Distal Intergenic	Glysoja.02G003537	5114
Chr02	10016592	10017164	573	H3K27me3_Peak01605	Promoter (<=1kb)	Glysoja.02G003543	0
Chr02	10149501	10149692	192	H3K27me3_Peak01606	Promoter (<=1kb)	Glysoja.02G003551	0
Chr02	10185566	10185870	305	H3K27me3_Peak01607	Promoter (<=1kb)	Glysoja.02G003557	29
Chr02	10226113	10226688	576	H3K27me3_Peak01608	Promoter (<=1kb)	Glysoja.02G003560	202
Chr02	10246655	10247995	1341	H3K27me3_Peak01609	Promoter (<=1kb)	Glysoja.02G003562	-756
Chr02	10312135	10312656	522	H3K27me3_Peak01610	3' UTR	Glysoja.02G003568	2753
Chr02	10328435	10328797	363	H3K27me3_Peak01611	Promoter (1-2kb)	Glysoja.02G003569	-1669
Chr02	10420907	10422875	1969	H3K27me3_Peak01612	Distal Intergenic	Glysoja.02G003577	-6405
Chr02	10436598	10436939	342	H3K27me3_Peak01613	Promoter (1-2kb)	Glysoja.02G003578	1219
Chr02	10437635	10438163	529	H3K27me3_Peak01614	Promoter (<=1kb)	Glysoja.02G003578	0
Chr02	10438866	10439468	603	H3K27me3_Peak01615	Promoter (<=1kb)	Glysoja.02G003578	-708
Chr02	10604656	10604902	247	H3K27me3_Peak01616	Distal Intergenic	Glysoja.02G003590	-3507
Chr02	10605871	10606188	318	H3K27me3_Peak01617	Distal Intergenic	Glysoja.02G003590	-2221
Chr02	10607942	10608731	790	H3K27me3_Peak01618	Promoter (<=1kb)	Glysoja.02G003590	0
Chr02	10609133	10609790	658	H3K27me3_Peak01619	Promoter (<=1kb)	Glysoja.02G003590	724
Chr02	10617882	10619097	1216	H3K27me3_Peak01620	Distal Intergenic	Glysoja.02G003590	9473
Chr02	10653091	10654080	990	H3K27me3_Peak01621	Promoter (<=1kb)	Glysoja.02G003591	-632
Chr02	10655400	10655948	549	H3K27me3_Peak01622	Promoter (<=1kb)	Glysoja.02G003591	688
Chr02	10666821	10667423	603	H3K27me3_Peak01623	Distal Intergenic	Glysoja.02G003592	-12061
Chr02	10679301	10680331	1031	H3K27me3_Peak01624	Promoter (<=1kb)	Glysoja.02G003592	0
Chr02	10682387	10683369	983	H3K27me3_Peak01625	Exon (Glysoja.02G003592.1/Glysoja.02G003592, exon 3 of 3)	Glysoja.02G003592	2903
Chr02	10732743	10733125	383	H3K27me3_Peak01626	Promoter (<=1kb)	Glysoja.02G003600	0
Chr02	10736910	10737957	1048	H3K27me3_Peak01627	Exon (Glysoja.02G003601.1/Glysoja.02G003601, exon 6 of 6)	Glysoja.02G003600	-3989
Chr02	10811087	10811370	284	H3K27me3_Peak01628	Distal Intergenic	Glysoja.02G003609	12088
Chr02	10813329	10813690	362	H3K27me3_Peak01629	Distal Intergenic	Glysoja.02G003610	-14150
Chr02	10815174	10815819	646	H3K27me3_Peak01630	Distal Intergenic	Glysoja.02G003610	-12021
Chr02	10820333	10820897	565	H3K27me3_Peak01631	Distal Intergenic	Glysoja.02G003610	-6943
Chr02	10838329	10839313	985	H3K27me3_Peak01632	Distal Intergenic	Glysoja.02G003610	8675
Chr02	10914828	10915142	315	H3K27me3_Peak01633	Distal Intergenic	Glysoja.02G003615	-8110
Chr02	10994688	10995580	893	H3K27me3_Peak01634	Distal Intergenic	Glysoja.02G003624	-4960
Chr02	11206667	11206873	207	H3K27me3_Peak01635	Distal Intergenic	Glysoja.02G003644	-8546
Chr02	11207356	11208804	1449	H3K27me3_Peak01636	Distal Intergenic	Glysoja.02G003644	-9235
Chr02	11230652	11231186	535	H3K27me3_Peak01637	3' UTR	Glysoja.02G003645	2929
Chr02	11232660	11232849	190	H3K27me3_Peak01638	Intron (Glysoja.02G003645.2/Glysoja.02G003645, intron 3 of 3)	Glysoja.02G003645	4937
Chr02	11233829	11234815	987	H3K27me3_Peak01639	3' UTR	Glysoja.02G003645	6106
Chr02	11315163	11315640	478	H3K27me3_Peak01640	Promoter (1-2kb)	Glysoja.02G003652	-1010
Chr02	11376647	11376949	303	H3K27me3_Peak01641	Promoter (<=1kb)	Glysoja.02G003657	0
Chr02	11473580	11474291	712	H3K27me3_Peak01642	Promoter (<=1kb)	Glysoja.02G003668	-77
Chr02	11544416	11545218	803	H3K27me3_Peak01643	Promoter (<=1kb)	Glysoja.02G003674	281
Chr02	11557225	11557689	465	H3K27me3_Peak01644	Distal Intergenic	Glysoja.02G003675	-6734
Chr02	11566708	11567140	433	H3K27me3_Peak01645	Distal Intergenic	Glysoja.02G003676	-5364
Chr02	11572488	11573537	1050	H3K27me3_Peak01646	Promoter (<=1kb)	Glysoja.02G003676	0
Chr02	11573993	11574781	789	H3K27me3_Peak01647	Promoter (1-2kb)	Glysoja.02G003676	1489
Chr02	11686389	11687391	1003	H3K27me3_Peak01648	Promoter (<=1kb)	Glysoja.02G003685	0
Chr02	11689125	11689488	364	H3K27me3_Peak01649	Exon (Glysoja.02G003685.1/Glysoja.02G003685, exon 2 of 5)	Glysoja.02G003685	2723
Chr02	11691611	11692193	583	H3K27me3_Peak01650	Exon (Glysoja.02G003685.1/Glysoja.02G003685, exon 4 of 5)	Glysoja.02G003685	5209
Chr02	11692995	11693678	684	H3K27me3_Peak01651	3' UTR	Glysoja.02G003685	6593
Chr02	11712480	11712726	247	H3K27me3_Peak01652	Distal Intergenic	Glysoja.02G003687	-9463
Chr02	11773155	11773589	435	H3K27me3_Peak01653	Distal Intergenic	Glysoja.02G003690	-4618
Chr02	11774772	11775208	437	H3K27me3_Peak01654	Distal Intergenic	Glysoja.02G003690	-2999
Chr02	11778853	11779469	617	H3K27me3_Peak01655	Promoter (<=1kb)	Glysoja.02G003690	646
Chr02	11780967	11781444	478	H3K27me3_Peak01656	Intron (Glysoja.02G003691.3/Glysoja.02G003691, intron 11 of 11)	Glysoja.02G003690	2760
Chr02	11824511	11825483	973	H3K27me3_Peak01657	Promoter (<=1kb)	Glysoja.02G003693	493
Chr02	11836498	11837026	529	H3K27me3_Peak01658	Distal Intergenic	Glysoja.02G003693	-10522
Chr02	11854685	11855020	336	H3K27me3_Peak01659	Distal Intergenic	Glysoja.02G003694	-5712
Chr02	11870115	11871028	914	H3K27me3_Peak01660	Intron (Glysoja.02G003694.1/Glysoja.02G003694, intron 4 of 7)	Glysoja.02G003695	-8800
Chr02	11879512	11880345	834	H3K27me3_Peak01661	Promoter (<=1kb)	Glysoja.02G003695	0
Chr02	11883557	11884037	481	H3K27me3_Peak01662	3' UTR	Glysoja.02G003695	3729
Chr02	11972846	11973187	342	H3K27me3_Peak01663	Distal Intergenic	Glysoja.02G003704	-14942
Chr02	11982577	11983021	445	H3K27me3_Peak01664	Distal Intergenic	Glysoja.02G003705	8669
Chr02	12098284	12098608	325	H3K27me3_Peak01665	Promoter (1-2kb)	Glysoja.02G003713	-1875
Chr02	12139735	12140087	353	H3K27me3_Peak01666	Distal Intergenic	Glysoja.02G003717	-7316
Chr02	12147055	12147406	352	H3K27me3_Peak01667	Promoter (<=1kb)	Glysoja.02G003717	0
Chr02	12177637	12178414	778	H3K27me3_Peak01668	Promoter (1-2kb)	Glysoja.02G003719	-1399
Chr02	12268915	12269190	276	H3K27me3_Peak01669	Promoter (<=1kb)	Glysoja.02G003728	948
Chr02	12290976	12291526	551	H3K27me3_Peak01670	Distal Intergenic	Glysoja.02G003731	-6591
Chr02	12382142	12382852	711	H3K27me3_Peak01671	Promoter (1-2kb)	Glysoja.02G003735	1554
Chr02	12399584	12401003	1420	H3K27me3_Peak01672	Promoter (<=1kb)	Glysoja.02G003739	0
Chr02	12430193	12430365	173	H3K27me3_Peak01673	Distal Intergenic	Glysoja.02G003740	-16656
Chr02	12481412	12481773	362	H3K27me3_Peak01674	Distal Intergenic	Glysoja.02G003743	9740
Chr02	12686090	12686580	491	H3K27me3_Peak01675	Distal Intergenic	Glysoja.02G003753	13026
Chr02	12751214	12751442	229	H3K27me3_Peak01676	Promoter (1-2kb)	Glysoja.02G003754	-1563
Chr02	12776445	12776669	225	H3K27me3_Peak01677	Exon (Glysoja.02G003755.1/Glysoja.02G003755, exon 3 of 3)	Glysoja.02G003755	6538
Chr02	12850729	12851494	766	H3K27me3_Peak01678	Distal Intergenic	Glysoja.02G003759	-6422
Chr02	12856440	12856766	327	H3K27me3_Peak01679	Distal Intergenic	Glysoja.02G003759	-12133
Chr02	12891509	12892172	664	H3K27me3_Peak01680	Distal Intergenic	Glysoja.02G003760	4936
Chr02	12994487	12995502	1016	H3K27me3_Peak01681	Promoter (<=1kb)	Glysoja.02G003767	0
Chr02	13488606	13488799	194	H3K27me3_Peak01682	Downstream (<1kb)	Glysoja.02G003791	-6653
Chr02	13498085	13498321	237	H3K27me3_Peak01683	Promoter (<=1kb)	Glysoja.02G003792	-955
Chr02	13517219	13518232	1014	H3K27me3_Peak01684	Distal Intergenic	Glysoja.02G003794	-3361
Chr02	13545929	13546192	264	H3K27me3_Peak01685	Promoter (1-2kb)	Glysoja.02G003797	-1373
Chr02	13547700	13548645	946	H3K27me3_Peak01686	Promoter (<=1kb)	Glysoja.02G003797	135
Chr02	13609979	13610349	371	H3K27me3_Peak01687	Distal Intergenic	Glysoja.02G003802	-7232
Chr02	13682755	13683055	301	H3K27me3_Peak01688	Distal Intergenic	Glysoja.02G003806	31644
Chr02	13716498	13717281	784	H3K27me3_Peak01689	Promoter (<=1kb)	Glysoja.02G003807	714
Chr02	13718124	13718739	616	H3K27me3_Peak01690	3' UTR	Glysoja.02G003807	2340
Chr02	13727464	13727824	361	H3K27me3_Peak01691	Promoter (<=1kb)	Glysoja.02G003809	-575
Chr02	13743647	13744005	359	H3K27me3_Peak01692	Promoter (<=1kb)	Glysoja.02G003810	0
Chr02	13756019	13756776	758	H3K27me3_Peak01693	Exon (Glysoja.02G003812.1/Glysoja.02G003812, exon 2 of 2)	Glysoja.02G003812	2487
Chr02	13757354	13759600	2247	H3K27me3_Peak01694	Promoter (<=1kb)	Glysoja.02G003812	0
Chr02	13760485	13761276	792	H3K27me3_Peak01695	Promoter (<=1kb)	Glysoja.02G003812	-962
Chr02	13762756	13763230	475	H3K27me3_Peak01696	Promoter (<=1kb)	Glysoja.02G003813	0
Chr02	13763655	13764278	624	H3K27me3_Peak01697	Promoter (<=1kb)	Glysoja.02G003813	655
Chr02	13764901	13765663	763	H3K27me3_Peak01698	Promoter (1-2kb)	Glysoja.02G003813	1901
Chr02	13851870	13852471	602	H3K27me3_Peak01699	Promoter (<=1kb)	Glysoja.02G003821	0
Chr02	13862965	13863200	236	H3K27me3_Peak01700	Promoter (1-2kb)	Glysoja.02G003822	1679
Chr02	13881129	13881770	642	H3K27me3_Peak01701	Promoter (<=1kb)	Glysoja.02G003826	315
Chr02	14088933	14089213	281	H3K27me3_Peak01702	Distal Intergenic	Glysoja.02G003843	11473
Chr02	14138528	14139256	729	H3K27me3_Peak01703	Promoter (<=1kb)	Glysoja.02G003846	24
Chr02	14193314	14193568	255	H3K27me3_Peak01704	Promoter (<=1kb)	Glysoja.02G003852	0
Chr02	14326184	14326630	447	H3K27me3_Peak01705	3' UTR	Glysoja.02G003864	2045
Chr02	14327368	14327529	162	H3K27me3_Peak01706	Promoter (1-2kb)	Glysoja.02G003864	1146
Chr02	14328015	14328687	673	H3K27me3_Peak01707	Promoter (<=1kb)	Glysoja.02G003864	0
Chr02	14347859	14348220	362	H3K27me3_Peak01708	Promoter (<=1kb)	Glysoja.02G003865	42
Chr02	14408436	14409376	941	H3K27me3_Peak01709	Promoter (1-2kb)	Glysoja.02G003872	1081
Chr02	14420363	14420953	591	H3K27me3_Peak01710	Exon (Glysoja.02G003873.1/Glysoja.02G003873, exon 3 of 9)	Glysoja.02G003873	2460
Chr02	14426082	14426685	604	H3K27me3_Peak01711	Downstream (<1kb)	Glysoja.02G003874	4567
Chr02	14429627	14430457	831	H3K27me3_Peak01712	Promoter (<=1kb)	Glysoja.02G003874	795
Chr02	14448520	14448896	377	H3K27me3_Peak01713	Distal Intergenic	Glysoja.02G003875	14504
Chr02	14458869	14459643	775	H3K27me3_Peak01714	Exon (Glysoja.02G003875.1/Glysoja.02G003875, exon 3 of 8)	Glysoja.02G003875	3757
Chr02	14493977	14494883	907	H3K27me3_Peak01715	Promoter (1-2kb)	Glysoja.02G003877	-1483
Chr02	14561036	14561278	243	H3K27me3_Peak01716	Exon (Glysoja.02G003886.1/Glysoja.02G003886, exon 7 of 16)	Glysoja.02G003886	3561
Chr02	14600465	14600703	239	H3K27me3_Peak01717	Distal Intergenic	Glysoja.02G003890	-5923
Chr02	14619172	14619609	438	H3K27me3_Peak01718	Promoter (<=1kb)	Glysoja.02G003894	205
Chr02	14683337	14684228	892	H3K27me3_Peak01719	Promoter (1-2kb)	Glysoja.02G003901	1182
Chr02	14687415	14688305	891	H3K27me3_Peak01720	3' UTR	Glysoja.02G003901	-2005
Chr02	14688814	14690481	1668	H3K27me3_Peak01721	Promoter (<=1kb)	Glysoja.02G003902	182
Chr02	14691884	14692409	526	H3K27me3_Peak01722	Promoter (<=1kb)	Glysoja.02G003903	5
Chr02	14703530	14703815	286	H3K27me3_Peak01723	Promoter (1-2kb)	Glysoja.02G003904	1372
Chr02	14704876	14705966	1091	H3K27me3_Peak01724	Promoter (<=1kb)	Glysoja.02G003904	0
Chr02	14722898	14723292	395	H3K27me3_Peak01725	Promoter (1-2kb)	Glysoja.02G003905	1996
Chr02	14724858	14725375	518	H3K27me3_Peak01726	Promoter (<=1kb)	Glysoja.02G003905	0
Chr02	14725959	14726662	704	H3K27me3_Peak01727	Promoter (<=1kb)	Glysoja.02G003906	618
Chr02	14734204	14734527	324	H3K27me3_Peak01728	Promoter (<=1kb)	Glysoja.02G003907	0
Chr02	14780194	14780401	208	H3K27me3_Peak01729	Distal Intergenic	Glysoja.02G003912	-3586
Chr02	14798229	14798560	332	H3K27me3_Peak01730	Distal Intergenic	Glysoja.02G003914	7204
Chr02	14843964	14844865	902	H3K27me3_Peak01731	Downstream (2-3kb)	Glysoja.02G003919	2427
Chr02	14846429	14848218	1790	H3K27me3_Peak01732	Promoter (<=1kb)	Glysoja.02G003919	0
Chr02	14904497	14905335	839	H3K27me3_Peak01733	Exon (Glysoja.02G003924.1/Glysoja.02G003924, exon 3 of 3)	Glysoja.02G003924	2817
Chr02	14970706	14971474	769	H3K27me3_Peak01734	Distal Intergenic	Glysoja.02G003930	-7121
Chr02	14980147	14980461	315	H3K27me3_Peak01735	Distal Intergenic	Glysoja.02G003931	-2895
Chr02	14983311	14984086	776	H3K27me3_Peak01736	Promoter (<=1kb)	Glysoja.02G003931	0
Chr02	14984687	14985256	570	H3K27me3_Peak01737	Promoter (1-2kb)	Glysoja.02G003931	1331
Chr02	14986264	14986498	235	H3K27me3_Peak01738	Exon (Glysoja.02G003931.1/Glysoja.02G003931, exon 3 of 12)	Glysoja.02G003931	2908
Chr02	15051881	15053274	1394	H3K27me3_Peak01739	Distal Intergenic	Glysoja.02G003935	11964
Chr02	15059917	15060165	249	H3K27me3_Peak01740	Exon (Glysoja.02G003936.6/Glysoja.02G003936, exon 12 of 14)	Glysoja.02G003937	-6476
Chr02	15062313	15062868	556	H3K27me3_Peak01741	5' UTR	Glysoja.02G003937	-3773
Chr02	15100096	15100504	409	H3K27me3_Peak01742	Distal Intergenic	Glysoja.02G003942	-4003
Chr02	15102330	15102658	329	H3K27me3_Peak01743	Promoter (1-2kb)	Glysoja.02G003942	-1849
Chr02	15106382	15106747	366	H3K27me3_Peak01744	Promoter (1-2kb)	Glysoja.02G003942	1875
Chr02	15108587	15109864	1278	H3K27me3_Peak01745	Distal Intergenic	Glysoja.02G003942	4080
Chr02	15110512	15111594	1083	H3K27me3_Peak01746	Distal Intergenic	Glysoja.02G003942	6005
Chr02	15112746	15117364	4619	H3K27me3_Peak01747	Distal Intergenic	Glysoja.02G003943	-5838
Chr02	15123502	15123884	383	H3K27me3_Peak01748	Promoter (<=1kb)	Glysoja.02G003943	300
Chr02	15205991	15206859	869	H3K27me3_Peak01749	Promoter (<=1kb)	Glysoja.02G003951	-105
Chr02	15255858	15256254	397	H3K27me3_Peak01750	Promoter (<=1kb)	Glysoja.02G003955	0
Chr02	15261545	15262088	544	H3K27me3_Peak01751	3' UTR	Glysoja.02G003955	5435
Chr02	15263079	15263724	646	H3K27me3_Peak01752	Exon (Glysoja.02G003956.1/Glysoja.02G003956, exon 7 of 8)	Glysoja.02G003955	6969
Chr02	15265182	15266617	1436	H3K27me3_Peak01753	Exon (Glysoja.02G003956.1/Glysoja.02G003956, exon 5 of 8)	Glysoja.02G003956	4304
Chr02	15268056	15268420	365	H3K27me3_Peak01754	Intron (Glysoja.02G003956.1/Glysoja.02G003956, intron 2 of 7)	Glysoja.02G003956	2501
Chr02	15269851	15271392	1542	H3K27me3_Peak01755	Promoter (<=1kb)	Glysoja.02G003956	0
Chr02	15279584	15280419	836	H3K27me3_Peak01756	Promoter (<=1kb)	Glysoja.02G003957	0
Chr02	15301276	15302473	1198	H3K27me3_Peak01757	Downstream (2-3kb)	Glysoja.02G003960	-3534
Chr02	15329297	15330284	988	H3K27me3_Peak01758	Promoter (<=1kb)	Glysoja.02G003964	392
Chr02	15347038	15347578	541	H3K27me3_Peak01759	Distal Intergenic	Glysoja.02G003968	6363
Chr02	15357084	15357529	446	H3K27me3_Peak01760	Exon (Glysoja.02G003969.1/Glysoja.02G003969, exon 6 of 10)	Glysoja.02G003968	-3143
Chr02	15369046	15370611	1566	H3K27me3_Peak01761	Promoter (<=1kb)	Glysoja.02G003970	0
Chr02	15425407	15426109	703	H3K27me3_Peak01762	Promoter (<=1kb)	Glysoja.02G003976	0
Chr02	15482838	15483236	399	H3K27me3_Peak01763	Promoter (<=1kb)	Glysoja.02G003980	903
Chr02	15609471	15610068	598	H3K27me3_Peak01764	Distal Intergenic	Glysoja.02G003995	-2451
Chr02	15708512	15709069	558	H3K27me3_Peak01765	Promoter (<=1kb)	Glysoja.02G004005	0
Chr02	15739983	15741530	1548	H3K27me3_Peak01766	Promoter (<=1kb)	Glysoja.02G004007	0
Chr02	15745940	15746492	553	H3K27me3_Peak01767	Distal Intergenic	Glysoja.02G004008	4255
Chr02	15749992	15750640	649	H3K27me3_Peak01768	Promoter (<=1kb)	Glysoja.02G004008	107
Chr02	15755975	15756660	686	H3K27me3_Peak01769	Distal Intergenic	Glysoja.02G004008	-5228
Chr02	15762541	15763007	467	H3K27me3_Peak01770	Distal Intergenic	Glysoja.02G004009	-2668
Chr02	15765762	15766088	327	H3K27me3_Peak01771	Promoter (<=1kb)	Glysoja.02G004009	87
Chr02	15813422	15814324	903	H3K27me3_Peak01772	3' UTR	Glysoja.02G004016	3197
Chr02	15831020	15832240	1221	H3K27me3_Peak01773	Promoter (<=1kb)	Glysoja.02G004017	0
Chr02	15849290	15849830	541	H3K27me3_Peak01774	Promoter (<=1kb)	Glysoja.02G004020	987
Chr02	15851868	15852438	571	H3K27me3_Peak01775	Promoter (<=1kb)	Glysoja.02G004021	901
Chr02	15866126	15866767	642	H3K27me3_Peak01776	Exon (Glysoja.02G004023.1/Glysoja.02G004023, exon 3 of 3)	Glysoja.02G004023	2955
Chr02	15867600	15868377	778	H3K27me3_Peak01777	Promoter (1-2kb)	Glysoja.02G004023	1345
Chr02	16040997	16041254	258	H3K27me3_Peak01778	Distal Intergenic	Glysoja.02G004035	-53261
Chr02	16247407	16247947	541	H3K27me3_Peak01779	Distal Intergenic	Glysoja.02G004037	45066
Chr02	16256154	16256398	245	H3K27me3_Peak01780	Distal Intergenic	Glysoja.02G004037	53813
Chr02	16290047	16293137	3091	H3K27me3_Peak01781	Distal Intergenic	Glysoja.02G004038	30495
Chr02	16319258	16319510	253	H3K27me3_Peak01782	Downstream (1-2kb)	Glysoja.02G004038	4122
Chr02	16417781	16418215	435	H3K27me3_Peak01783	Distal Intergenic	Glysoja.02G004041	11457
Chr02	16448666	16448958	293	H3K27me3_Peak01784	Distal Intergenic	Glysoja.02G004041	42342
Chr02	16569428	16570361	934	H3K27me3_Peak01785	Distal Intergenic	Glysoja.02G004043	25338
Chr02	16659348	16660250	903	H3K27me3_Peak01786	Distal Intergenic	Glysoja.02G004045	-40974
Chr02	16704355	16705764	1410	H3K27me3_Peak01787	Promoter (<=1kb)	Glysoja.02G004046	59
Chr02	16740975	16741497	523	H3K27me3_Peak01788	Distal Intergenic	Glysoja.02G004047	7965
Chr02	16928214	16928994	781	H3K27me3_Peak01789	Promoter (<=1kb)	Glysoja.02G004055	0
Chr02	17281288	17284242	2955	H3K27me3_Peak01790	Distal Intergenic	Glysoja.02G004065	43728
Chr02	17751736	17754199	2464	H3K27me3_Peak01791	Distal Intergenic	Glysoja.02G004077	-17861
Chr02	17779662	17780568	907	H3K27me3_Peak01792	Distal Intergenic	Glysoja.02G004077	-45787
Chr02	17917375	17917919	545	H3K27me3_Peak01793	Distal Intergenic	Glysoja.02G004078	21616
Chr02	17968627	17969888	1262	H3K27me3_Peak01794	Distal Intergenic	Glysoja.02G004079	-23836
Chr02	17991223	17991462	240	H3K27me3_Peak01795	Distal Intergenic	Glysoja.02G004079	-46432
Chr02	17992252	17992576	325	H3K27me3_Peak01796	Distal Intergenic	Glysoja.02G004079	-47461
Chr02	18027167	18027784	618	H3K27me3_Peak01797	Distal Intergenic	Glysoja.02G004079	-82376
Chr02	18048645	18049344	700	H3K27me3_Peak01798	Distal Intergenic	Glysoja.02G004079	-103854
Chr02	18059790	18062648	2859	H3K27me3_Peak01799	Distal Intergenic	Glysoja.02G004079	-114999
Chr02	18128125	18128545	421	H3K27me3_Peak01800	Distal Intergenic	Glysoja.02G004080	91075
Chr02	18164187	18165579	1393	H3K27me3_Peak01801	Distal Intergenic	Glysoja.02G004080	54041
Chr02	18168426	18169390	965	H3K27me3_Peak01802	Distal Intergenic	Glysoja.02G004080	50230
Chr02	18421499	18421691	193	H3K27me3_Peak01803	Distal Intergenic	Glysoja.02G004081	35391
Chr02	18435483	18435959	477	H3K27me3_Peak01804	Distal Intergenic	Glysoja.02G004081	21123
Chr02	18486178	18486481	304	H3K27me3_Peak01805	Distal Intergenic	Glysoja.02G004081	-29096
Chr02	18500463	18500771	309	H3K27me3_Peak01806	Distal Intergenic	Glysoja.02G004081	-43381
Chr02	18552851	18554201	1351	H3K27me3_Peak01807	Distal Intergenic	Glysoja.02G004082	42211
Chr02	18733703	18734074	372	H3K27me3_Peak01808	Distal Intergenic	Glysoja.02G004087	-73708
Chr02	18882936	18883684	749	H3K27me3_Peak01809	Distal Intergenic	Glysoja.02G004088	214860
Chr02	18901558	18902338	781	H3K27me3_Peak01810	Distal Intergenic	Glysoja.02G004088	196206
Chr02	18930915	18931151	237	H3K27me3_Peak01811	Distal Intergenic	Glysoja.02G004088	167393
Chr02	18931575	18931755	181	H3K27me3_Peak01812	Distal Intergenic	Glysoja.02G004088	166789
Chr02	18957851	18959280	1430	H3K27me3_Peak01813	Distal Intergenic	Glysoja.02G004088	139264
Chr02	18980137	18980683	547	H3K27me3_Peak01814	Distal Intergenic	Glysoja.02G004088	117861
Chr02	19012738	19013754	1017	H3K27me3_Peak01815	Distal Intergenic	Glysoja.02G004088	84790
Chr02	19023685	19025009	1325	H3K27me3_Peak01816	Distal Intergenic	Glysoja.02G004088	73535
Chr02	19044103	19044591	489	H3K27me3_Peak01817	Distal Intergenic	Glysoja.02G004088	53953
Chr02	19047575	19048423	849	H3K27me3_Peak01818	Distal Intergenic	Glysoja.02G004088	50121
Chr02	19224017	19224455	439	H3K27me3_Peak01819	Distal Intergenic	Glysoja.02G004090	83579
Chr02	19265351	19265619	269	H3K27me3_Peak01820	Distal Intergenic	Glysoja.02G004090	124913
Chr02	19290683	19290973	291	H3K27me3_Peak01821	Distal Intergenic	Glysoja.02G004090	150245
Chr02	19292553	19293173	621	H3K27me3_Peak01822	Distal Intergenic	Glysoja.02G004090	152115
Chr02	19293556	19294084	529	H3K27me3_Peak01823	Distal Intergenic	Glysoja.02G004090	153118
Chr02	19416792	19418923	2132	H3K27me3_Peak01824	Distal Intergenic	Glysoja.02G004091	-143288
Chr02	19424699	19426162	1464	H3K27me3_Peak01825	Distal Intergenic	Glysoja.02G004091	-136049
Chr02	19438586	19441000	2415	H3K27me3_Peak01826	Distal Intergenic	Glysoja.02G004091	-121211
Chr02	19520567	19522015	1449	H3K27me3_Peak01827	Distal Intergenic	Glysoja.02G004091	-40196
Chr02	19611484	19612983	1500	H3K27me3_Peak01828	Distal Intergenic	Glysoja.02G004093	-17617
Chr02	19615828	19616360	533	H3K27me3_Peak01829	Distal Intergenic	Glysoja.02G004093	-21961
Chr02	19623057	19623725	669	H3K27me3_Peak01830	Distal Intergenic	Glysoja.02G004093	-29190
Chr02	19635823	19636254	432	H3K27me3_Peak01831	Distal Intergenic	Glysoja.02G004093	-41956
Chr02	19667021	19667466	446	H3K27me3_Peak01832	Distal Intergenic	Glysoja.02G004093	-73154
Chr02	19678580	19679023	444	H3K27me3_Peak01833	Distal Intergenic	Glysoja.02G004093	-84713
Chr02	19968491	19968761	271	H3K27me3_Peak01834	Distal Intergenic	Glysoja.02G004093	-374624
Chr02	19985068	19985894	827	H3K27me3_Peak01835	Distal Intergenic	Glysoja.02G004093	-391201
Chr02	19991896	19992236	341	H3K27me3_Peak01836	Distal Intergenic	Glysoja.02G004094	394039
Chr02	20123252	20124548	1297	H3K27me3_Peak01837	Distal Intergenic	Glysoja.02G004094	261727
Chr02	20151719	20152700	982	H3K27me3_Peak01838	Distal Intergenic	Glysoja.02G004094	233575
Chr02	20167084	20167817	734	H3K27me3_Peak01839	Distal Intergenic	Glysoja.02G004094	218458
Chr02	20199857	20201711	1855	H3K27me3_Peak01840	Distal Intergenic	Glysoja.02G004094	184564
Chr02	20224048	20224514	467	H3K27me3_Peak01841	Distal Intergenic	Glysoja.02G004094	161761
Chr02	20224983	20225498	516	H3K27me3_Peak01842	Distal Intergenic	Glysoja.02G004094	160777
Chr02	20267939	20268412	474	H3K27me3_Peak01843	Distal Intergenic	Glysoja.02G004094	117863
Chr02	20408917	20409605	689	H3K27me3_Peak01844	Distal Intergenic	Glysoja.02G004094	-22642
Chr02	20452699	20457534	4836	H3K27me3_Peak01845	Distal Intergenic	Glysoja.02G004095	-29998
Chr02	20492912	20493629	718	H3K27me3_Peak01846	Promoter (<=1kb)	Glysoja.02G004096	36
Chr02	20537519	20538871	1353	H3K27me3_Peak01847	Distal Intergenic	Glysoja.02G004096	44643
Chr02	20610808	20611432	625	H3K27me3_Peak01848	Distal Intergenic	Glysoja.02G004096	117932
Chr02	20857834	20858712	879	H3K27me3_Peak01849	Distal Intergenic	Glysoja.02G004101	-31912
Chr02	20880458	20880867	410	H3K27me3_Peak01850	Distal Intergenic	Glysoja.02G004101	-9757
Chr02	21051474	21051998	525	H3K27me3_Peak01851	Distal Intergenic	Glysoja.02G004104	67174
Chr02	21413312	21414217	906	H3K27me3_Peak01852	Distal Intergenic	Glysoja.02G004108	-42565
Chr02	21447661	21448243	583	H3K27me3_Peak01853	Distal Intergenic	Glysoja.02G004108	-76914
Chr02	21451314	21452039	726	H3K27me3_Peak01854	Distal Intergenic	Glysoja.02G004108	-80567
Chr02	21480374	21481803	1430	H3K27me3_Peak01855	Distal Intergenic	Glysoja.02G004108	-109627
Chr02	21656570	21658533	1964	H3K27me3_Peak01856	Distal Intergenic	Glysoja.02G004109	-124474
Chr02	21756367	21756840	474	H3K27me3_Peak01857	Distal Intergenic	Glysoja.02G004109	-26167
Chr02	21911040	21911877	838	H3K27me3_Peak01858	Distal Intergenic	Glysoja.02G004114	37410
Chr02	21929163	21929821	659	H3K27me3_Peak01859	Distal Intergenic	Glysoja.02G004114	19466
Chr02	22103831	22104805	975	H3K27me3_Peak01860	Distal Intergenic	Glysoja.02G004116	-22728
Chr02	22124763	22126371	1609	H3K27me3_Peak01861	Distal Intergenic	Glysoja.02G004117	34777
Chr02	22262147	22262951	805	H3K27me3_Peak01862	Distal Intergenic	Glysoja.02G004118	-90679
Chr02	22342669	22343200	532	H3K27me3_Peak01863	Distal Intergenic	Glysoja.02G004119	154899
Chr02	22344343	22345218	876	H3K27me3_Peak01864	Distal Intergenic	Glysoja.02G004119	152881
Chr02	22364586	22365359	774	H3K27me3_Peak01865	Distal Intergenic	Glysoja.02G004119	132740
Chr02	22377685	22377895	211	H3K27me3_Peak01866	Distal Intergenic	Glysoja.02G004119	120204
Chr02	22381106	22382132	1027	H3K27me3_Peak01867	Distal Intergenic	Glysoja.02G004119	115967
Chr02	22423810	22424631	822	H3K27me3_Peak01868	Distal Intergenic	Glysoja.02G004119	73468
Chr02	22477400	22477951	552	H3K27me3_Peak01869	Distal Intergenic	Glysoja.02G004119	20148
Chr02	22485499	22485890	392	H3K27me3_Peak01870	Distal Intergenic	Glysoja.02G004119	12209
Chr02	22526377	22526778	402	H3K27me3_Peak01871	Distal Intergenic	Glysoja.02G004120	12400
Chr02	22540567	22541467	901	H3K27me3_Peak01872	Promoter (<=1kb)	Glysoja.02G004121	112
Chr02	22565495	22566275	781	H3K27me3_Peak01873	Distal Intergenic	Glysoja.02G004121	25040
Chr02	22574258	22574690	433	H3K27me3_Peak01874	Distal Intergenic	Glysoja.02G004121	33803
Chr02	22651801	22652007	207	H3K27me3_Peak01875	Distal Intergenic	Glysoja.02G004121	111346
Chr02	22717997	22718473	477	H3K27me3_Peak01876	Distal Intergenic	Glysoja.02G004122	91205
Chr02	22909951	22910168	218	H3K27me3_Peak01877	Distal Intergenic	Glysoja.02G004124	51988
Chr02	23127874	23128129	256	H3K27me3_Peak01878	Distal Intergenic	Glysoja.02G004124	-165718
Chr02	23138522	23139532	1011	H3K27me3_Peak01879	Distal Intergenic	Glysoja.02G004124	-176366
Chr02	23171485	23173154	1670	H3K27me3_Peak01880	Distal Intergenic	Glysoja.02G004124	-209329
Chr02	23188752	23189560	809	H3K27me3_Peak01881	Distal Intergenic	Glysoja.02G004124	-226596
Chr02	23222417	23222797	381	H3K27me3_Peak01882	Distal Intergenic	Glysoja.02G004125	234682
Chr02	23457059	23457445	387	H3K27me3_Peak01883	Promoter (<=1kb)	Glysoja.02G004125	34
Chr02	23493527	23494425	899	H3K27me3_Peak01884	Distal Intergenic	Glysoja.02G004125	-36048
Chr02	23557739	23558258	520	H3K27me3_Peak01885	Distal Intergenic	Glysoja.02G004125	-100260
Chr02	23610343	23611509	1167	H3K27me3_Peak01886	Distal Intergenic	Glysoja.02G004125	-152864
Chr02	23716357	23717162	806	H3K27me3_Peak01887	Distal Intergenic	Glysoja.02G004126	98831
Chr02	23718461	23719235	775	H3K27me3_Peak01888	Distal Intergenic	Glysoja.02G004126	96758
Chr02	23755506	23755784	279	H3K27me3_Peak01889	Distal Intergenic	Glysoja.02G004126	60209
Chr02	23847796	23848113	318	H3K27me3_Peak01890	Distal Intergenic	Glysoja.02G004128	11710
Chr02	23927328	23927648	321	H3K27me3_Peak01891	Distal Intergenic	Glysoja.02G004129	89531
[truncated: 29,455 more rows]

## Sheet: Table S7
Table S7. The genomic annotation of H3K4me3-enriched peaks in the leaf of W05.
[truncated: 88,284 more rows]

[truncated: 4 more sheets: Table S8, Table S9, Table S10, Table S11]
